# Supplementary material for: Mapping Variability in Bovine Respiratory Disease Risk Factors in Beef Production Systems: A Scoping Review
Source: Animals (Basel). 2026 Jun 4;16(11):1726. doi: 10.3390/ani16111726 (PMC13255968; doi:10.3390/ani16111726)
Supplement: Supplementary file 1 [file animals-16-01726-s001.zip]

Archive with 3 entries (3 files):
- Supplementary Table S3.xlsx
- Supplementary Table S1.pdf
- Supplementary Table S2.xlsx
