# Supplementary material for: Mapping Variability in Bovine Respiratory Disease Risk Factors in Beef Production Systems: A Scoping Review
Source: Animals (Basel). 2026 Jun 4;16(11):1726. doi: 10.3390/ani16111726 (PMC13255968; doi:10.3390/ani16111726)
Supplement: Supplementary file 1 [file animals-16-01726-s001.zip › Supplementary Table S3.xlsx]

## Sheet: Risk factors by Paper
Included Study	Title	Study Design	Study Population	Risk Factors Studied	Risk Factors Studied	Category
Andres-Lasheras et al., 2021	Prevalence and Risk Factors Associated With Antimicrobial Resistance in Bacteria Related to Bovine Respiratory Disease—A Broad Cross-Sectional Study of Beef Cattle at Entry Into Canadian Feedlots	Cross-Sectional Study	Feedlot	Weight	Weight	Biological
				Sex	Sex	Biological
				Age	Age	Biological
				Climate	Weather	Environmental
				Season	Season	Environmental
Avra et al., 2017	A retrospective analysis of risk factors associated with bovine respiratory disease treatment failure in feedlot cattle	Longitudinal Study	Feedlot	Quarter of Arrival	Season	Environmental
				Weight	Weight	Biological
				Sex	Sex	Biological
				Days on Feed	Days on Feed	Operational
				Rectal Temperature	Health history	Biological
				Risk Classification	Risk Classification	Operational
Babcock et al., 2013	Predicting cumulative risk of bovine respiratory disease complex (BRDC) using feedlot arrival data and daily morbidity and mortality counts	Longitudinal Study	Feedlot	Season	Season	Environmental
				Weight	Weight	Biological
Blakebrough-hall et all., 2021	Factors associated with bovine respiratory disease case fatality in feedlot cattle	Case-Control Study	Feedlot	Weight	Weight	Biological
Calderon Bernal et al., 2022	Cluster analysis of bovine respiratory disease (BRD)-associated pathogens shows the existence of two epidemiological patterns in BRD outbreaks	Longitudinal Study	Feedlot	Age	Age	Biological
				Season	Season	Environmental
Chen et al., 2022	Scoping Review on Risk Factors and Methods for the Prevention of Bovine Respiratory Disease Applicable to Cow–Calf Operations	Review	Cow-Calf	Management Practices	Operational	Operational
				Transportation	Transportation	Operational
				Environment	Weather	Environmental
				Immune Status	Immune Status	Biological
Cirone et al., 2019	Prevalence of Pathogens Related to Bovine Respiratory Disease Before and After Transportation in Beef Steers: Preliminary Results	Cross-Sectional Study	Feedlot	Transportation	Transportation	Operational
Credille B., 2022	High-Risk Cattle Management and Stocker Calf Health	Review	Mixed	Comminling	Commingling	Operational
				Weaning Status	Weaning Time	Operational
				Immune Status	Immune Status	Biological
				Transportation	Transportation	Operational
Engelken T., 2020	How Does Housing Influence Bovine Respiratory Disease in Confinement Cow-Calf Operations?	Review	Cow-Calf	Commingling	Commingling	Operational
Erickson et al., 2024	Comparison of postweaning bovine respiratory disease treatment rates between non-vaccinated control beef calves and calves variably primed and boosted using commercially available bovine coronavirus vaccines	Randomized Control Trial	Cow-Calf	Weaning Status	Weaning Time	Operational
				Vaccination Status	Vaccination Status	Operational
Green et al., 2023	Influence of the At-Arrival Host Transcriptome on Bovine Respiratory Disease Incidence during Backgrounding	Randomized Control Trial	Stocker	Genetics	Genetics	Biological
Groves J., 2020	Details to Attend to When Managing High-Risk Cattle	Review	Mixed	Transportation	Transportation	Operational
				Immune Status	Immune Status	Biological
				Weather	Weather	Environmental
Hall et al., 2020	Feeding selenium-biofortified alfalfa hay during the preconditioning period improves growth, carcass weight, and nasal microbial diversity of beef calves	Randomized Control Trial	Feedlot	Nutrition	Nutrition	Operational
				Immune Status	Immune Status	Biological
Hay et al., 2014	Risk factors for bovine respiratory disease in Australian feedlot cattle: Use of a causal diagram-informed approach to estimate effects of animal mixing and movements before feedlot entry	Longitudinal Study	Feedlot	Commingling	Commingling	Operational
				Transportation	Transportation	Operational
Hay et al., 2016	Associations between animal characteristic and environmental risk factors and bovine respiratory disease in Australian feedlot cattle	Longitudinal Study	Feedlot	Breed	Breed	Biological
				Weight	Weight	Biological
				Season	Season	Environmental
Hay et al., 2016	Associations between prior management of cattle and risk of bovine respiratory disease in feedlot cattle	Longitudinal Study	Feedlot	Breed	Breed	Biological
				Weight	Weight	Biological
				Season	Season	Environmental
Hay et al., 2016	Associations between feedlot management practices and bovine respiratory disease in Australian feedlot cattle	Longitudinal Study	Feedlot	Management Practices	Operational	Operational
				Commingling	Commingling	Operational
				Herd Size	Stocking Density	Operational
Hay et al., 2017	Population-level effects of risk factors for bovine respiratory disease in Australian feedlot cattle	Cohort Study	Feedlot	Breed	Breed	Biological
				Commingling	Commingling	Operational
				Management Practices	Operational	Operational
				Transportation	Transportation	Operational
				Herd Size	Weather	Environmental
Kamel et al., 2024	Strategies for Bovine Respiratory Disease (BRD) Diagnosis and Prognosis: A Comprehensive Overview	Review	Mixed	Transportation	Transportation	Operational
				Age	Age	Biological
				Environment	Stocking Density	Operational
Li et al., 2022	Applying multi-omics data to study the genetic background of bovine respiratory disease infection in feedlot crossbred cattle	Longitudinal Study	Feedlot	Weaning Status	Weaning Time	Operational
				Transportation	Transportation	Operational
				Commingling	Commingling	Operational
Mijar et al., 2023	Impacts of commingling preconditioned and auction-derived beef calves on bovine respiratory disease related morbidity, mortality, and weight gain	Longitudinal Study	Feedlot	Preconditioning	Operational	Operational
				Herd Size	Stocking Density	Operational
Murray et al., 2016	A retrospective epidemiological analysis of risk factors for a primary necropsy diagnosis of bovine respiratory disease	Longitudinal Study	Mixed	Sex	Sex	Biological
				Age	Age	Biological
				Breed	Breed	Biological
				Season	Season	Environmental
				Herd Size	Stocking Density	Operational
				Humidity	Weather	Environmental
				Transportation	Transportation	Operational
				Region	Weather	Environmental
Neupane et al., 2019	House Flies (Musca domestica) Pose a Risk of Carriage and Transmission of Bacterial Pathogens Associated with Bovine Respiratory Disease (BRD)	Cross-Sectional Study	Feedlot	Pathogen Exposure	Pathogen	Operational
Nobrega et al., 2021	Prevalence, Risk Factors, and Antimicrobial Resistance Profile of Respiratory Pathogens Isolated From Suckling Beef Calves to Reprocessing at the Feedlot: A Longitudinal Study	Longitudinal Study	Mixed	Quarter of Arrival	Season	Environmental
				Weaning Status	Weaning Time	Operational
				Metaphylaxis	Health Protocols	Operational
Padalino et al., 2021	Factors Affecting the Development of Bovine Respiratory Disease: A Cross-Sectional Study in Beef Steers Shipped From France to Italy	Cross-Sectional Study	Feedot	Transportation	Transportation	Operational
				Weather	Weather	Environmental
Pardon et al., 2020	Pathogen-specific risk factors in acute outbreaks of respiratory disease in calves	Cross-Sectional Study	Mixed	Season	Season	Environmental
				Herd Size	Stocking Density	Operational
				Vaccination Status	Vaccination Status	Operational
				Bedding	Housing type	Operational
				Pathogen Exposure	Pathogen	Operational
Picault et al., 2022	Modelling the effects of antimicrobial metaphylaxis and pen size on bovine respiratory disease in high and low risk fattening cattle	Longitudinal Study	Feedlot	Pen Size	Stocking Density	Operational
				Metaphylaxis	Health Protocols	Operational
Raboisson et al., 2016	Failure of Passive Immune Transfer in Calves: A Meta-Analysis on the Consequences and Assessment of the Economic Impact	Review	Cow-Calf	Immune Status	Immune Status	Biological
Rojas et al., 2022	Predicting Bovine Respiratory Disease Risk in Feedlot Cattle in the First 45 Days Post Arrival	Cohort Study	Feedlot	Pen Size	Stocking Density	Operational
				Weight	Weight	Biological
				Sex	Sex	Biological
				Quarter of Arrival	Season	Environmental
				Herd Size	Stocking Density	Operational
Santinello et al., 20223	Effects of vaccination timing and target pathogens on performances and antimicrobial use in long-transported Charolais beef cattle from France to Italy - A retrospective study	Longitudinal Study	Feedlot	Climate	Weather	Environmental
				Commingling	Commingling	Operational
				Immune Status	Immune Status	Biological
				Transportation	Transportation	Operational
Schibrowski et al., 2018	Mycoplasma bovis and bovine respiratory disease: A risk factor study in Australian feeder cattle	Longitudinal Study	Feedlot	Age	Age	Biological
				Breed	Breed	Biological
				Climate	Weather	Environmental
				Commingling	Commingling	Operational
				Preconditioning	Operational	Operational
				Season	Season	Environmental
				Weight	Weight	Biological
Smith D., 2020	Risk factors for bovine respiratory disease in beef cattle	Review	Mixed	Pathogen Exposure	Pathogen	Operational
				Immune Status	Immune Status	Biological
				Environment	Weather	Environmental
				Transportation	Transportation	Operational
				Weaning Status	Weaning Time	Operational
Smith K, et al., 2022	Determining relevant risk factors associated with mid- and late-feeding-stage bovine respiratory disease morbidity in cohorts of beef feedlot cattle	Cohort Study	Feedlot	Season	Season	Environmental
Smith K, et al., 2022	Risk factors for mid- and late-feeding-stage bovine respiratory morbidity and mortality based on individual animal treatments of beef feedlot cattle	Longitudinal Study	Feedlot	Lot Size	Stocking Density	Operational
				Season	Season	Environmental
				Sex	Sex	Biological
				Weight	Weight	Biological
Snowder et al., 2006	Bovine respiratory disease in feedlot cattle: Environmental, genetic, and economic factors	Longitudinal Study	Feedlot	Sex	Sex	Biological
				Breed	Breed	Biological
				Days on Feed	Days on Feed	Operational
				Castration	Castration	Operational
Snowder G., 2009	Genetics, environment and bovine respiratory disease	Review	Feedlot	Genetics	Genetics	Biological
				Managment Practices	Operational	Operational
				Environment	Weather	Environmental
Sorin-Dupont et al., 2023	Modeling the effects of farming practices on bovine respiratory disease in a multi-batch cattle fattening farm	Longitudinal Study	Feedlot	Herd Size	Stocking Density	Operational
				Transportation	Transportation	Operational
				Genetics	Genetics	Biological
				Commingling	Commingling	Operational
Sweiger S. and Nichols M., 2010	Control Methods for Bovine Respiratory Disease in Stocker Cattle Author links open overlay panel	Review	Stocker	Management Practices	Operational	Operational
				Nutrition	Nutrition	Operational
				Commingling	Commingling	Operational
				Transportation	Transportation	Operational
Taylor et al., 2010	The epidemiology of bovine respiratory disease: What is the evidence for preventive measures?	Review	Mixed	Abortion	Health history	Biological
				Quarter of Arrival	Season	Environmental
				Management Practices	Operational	Operational
				Nutrition	Nutrition	Operational
Taylor et al., 2010	The epidemiology of bovine respiratory disease: What is the evidence for predisposing factors?	Review	Mixed	Transportation	Transportation	Operational
				Commingling	Commingling	Operational
				Weight	Weight	Biological
				Weather	Weather	Environmental
Uddin et al., 2023	Auction market placement and a rest stop during transportation affect the respiratory bacterial microbiota of beef cattle	Cross-Sectional Study	Feedlot	Transportation	Transportation	Operational
				Weather	Weather	Environmental
				Commingling	Commingling	Operational
Urban-Chimel R. and Grooms D. L., 2012	Prevention and Control of Bovine Respiratory Disease	Review	Feedlot	Transportation	Transportation	Operational
				Weight	Weight	Biological
				Age	Age	Biological
				Nutrition	Nutrition	Operational
				Environment	Weather	Environmental
Wisnieski et al., 2021	Predictive modeling of bovine respiratory disease outcomes in feedlot cattle: A narrative review	Review	Feedlot	Environment	Weather	Environmental
				Risk Designation	Risk Classification	Operational
				Transportation	Transportation	Operational
				Nutrition	Nutrition	Operational
				Vaccination Status	Vaccination Status	Operational
				Pathogen Exposure	Pathogen	Operational
				Weaning Status	Weaning Time	Operational
				Castration	Castration	Operational
				Temperament	Temperament	Biological
				Sex	Sex	Biological
				Weight	Weight	Biological
				Age	Age	Biological
Zeineldin et al., 2019	Contribution of the Mucosal Microbiota to Bovine Respiratory Health	Review	Feedlot	Age	Age	Biological
Zhang et al., 2019	Respiratory viruses identified in western Canadian beef cattle by metagenomic sequencing and their association with bovine respiratory disease	Case-Control Study	Feedlot	Virus Exposure	Pathogen	Operational
Young et al., 2023	Factors Affecting Antibody-Mediated Immune Response and Cellular-Mediated Immune Response in Weaned Brahman Calves	Randomized Control Trial	Cow-Calf	Sex	Sex	Biological
				Weight	Weight	Biological
				Weaning Status	Weaning Time	Operational
Werid et al., 2024	Bovine Parainfluenza-3 Virus Detection Methods and Prevalence in Cattle: A Systematic Review and Meta-Analysis	Review	Mixed	Virus Exposure	Pathogen	Operational
Younes et al., 2024	Variation in Pen-Level Prevalence of BRD Bacterial Pathogens and Antimicrobial Resistance Following Feedlot Arrival in Beef Calves	Cohort Study	Feedlot	Season	Season	Environmental
				Metaphylaxis	Health Protocols	Operational
Sanguinetti et al., 2024	An Expert Consensus Study Regarding Management Practices to Prevent Infectious Mortality in Preweaned Beef Calves in Western Canada	Cross-Sectional Study	Cow-Calf	Vaccination Status	Vaccination Status	Operational
				Metaphylaxis	Health Protocols	Operational
				Biosecurity	Operational	Operational
				Breeding	Breed	Biological
Hing et al., 2021	Animal Welfare Risks in Live Cattle Export from Australia to China by Sea	Review	Mixed	Hunger	Nutrition	Operational
				Thirst	Nutrition	Operational
				Weather	Weather	Environmental
				Commingling	Commingling	Operational
				Bedding	Housing type	Operational
				Immune Status	Immune Status	Biological
				Transportation	Transportation	Operational
				Management Practices	Operational	Operational
				Infrastructure	Operational	Operational
Lemon J. and McMenamy M., 2021	A Review of UK-Registered and Candidate Vaccines for Bovine Respiratory Disease	Review	Mixed	Pathogen Exposure	Pathogen	Operational
				Vaccination Status	Vaccination Status	Operational
Werid et al., 2023	Comparative Analysis of the Prevalence of Bovine Viral Diarrhea Virus in Cattle Populations Based on Detection Methods: A Systematic Review and Meta-Analysis	Review	Mixed	Herd Size	Stocking Density	Operational
				Breeding	Breed	Biological
				Season	Season	Environmental
				Region	Weather	Environmental
				Management Practices	Operational	Operational
				Coinfection	Pathogen	Operational
				Commingling	Commingling	Operational
				Age	Age	Biological
Mahendran et al., 2023	Calf Health, Feeding and Social Behaviours within Groups Fed on Automatic Milk Feeders	Cohort Study	Mixed	Nutrition	Nutrition	Operational
Salem et al., 2020	Global Transmission, Spatial Segregation, and Recombination Determine the Long-Term Evolution and Epidemiology of Bovine Coronaviruses	Randomized Control Trial	Cow-Calf	Virus Exposure	Pathogen	Operational
				Coinfection	Pathogen	Operational
Catania et al., 2020	Infection Dynamics of Mycoplasma bovis and Other Respiratory Mycoplasmas in Newly Imported Bulls on Italian Fattening Farms	Longitudinal Study	Feedlot	Date of Arrival	Season	Environmental
				Commingling	Commingling	Operational
				Climate	Weather	Environmental
Cummings et al., 2023	Assessing the Role of Systems Thinking for Stocker Cattle Operations	Review	Stocker	Antimicrobial Resistance	Health Protocols	Operational
Johnson et al., 2023	An Evaluation of Temporal Distributions of High, Low, and Zero Cohort Morbidity of Cumulative First Treatment Bovine Respiratory Disease and Their Associations with Demographic, Health, and Performance Outcomes in US Feedlot Cattle	Cohort Study	Feedlot	Quarter of Arrival	Season	Environmental
				Weight	Weight	Biological
				Herd Size	Stocking Density	Operational
				Sex	Sex	Biological
				Days on Feed	Days on Feed	Operational
Ambrose et al., 2023	Characterisation of the Upper Respiratory Tract Virome of Feedlot Cattle and Its Association with Bovine Respiratory Disease	Longitudinal Study	Feedlot	Pathogen Exposure	Pathogen	Operational
Campbell et al., 2023	Antimicrobial Use in Canadian Cow–Calf Herds	Cross-Sectional Study	Cow-Calf	Metaphylaxis	Health Protocols	Operational
Andres-Lasheras et al., 2022	Bovine Respiratory Disease: Conventional to Culture-Independent Approaches to Studying Antimicrobial Resistance in North America	Review	Feedlot	Environment	Weather	Environmental
				Management Practices	Operational	Operational
Wisnieski et al., 2022	Predictive Models for Weekly Cattle Mortality after Arrival at a Feeding Location Using Records, Weather, and Transport Data at Time of Purchase	Longitudinal Study	Feedlot	Quarter of Arrival	Season	Environmental
				Weather	Weather	Environmental
				Transportation	Transportation	Operational
Horton et al., 2023	Comprehensive Outcomes Affected by Antimicrobial Metaphylaxis of Feedlot Calves at Medium-Risk for Bovine Respiratory Disease from a Randomized Controlled Trial	Randomized Control Trial	Feedlot	Weight	Weight	Biological
				Metaphylaxis	Health Protocols	Operational
Woolums A. and Berghaus R., 2013	Producer survey of herd-level risk factors for nursing beef calf respiratory disease	Cross-Sectional Study	Cow-Calf	Age	Age	Biological
				Herd Size	Stocking Density	Operational
				Region	Weather	Environmental
				Castration	Castration	Operational
				Vaccination Status	Vaccination Status	Operational
Szasz et al., 2023	Comparative effectiveness of intranasal and parenteral vaccines for prevention of bovine respiratory disease in feedlot heifers	Randomized Control Trial	Feedlot	Vaccination Status	Vaccination Status	Operational
				Immune Status	Immune Status	Biological
Theurer et al., 2021	Bovine respiratory disease during the mid-portion of the feeding period: Observations of frequency, timing, and population from the field	Longitudinal Study	Feedlot	Herd Size	Commingling	Operational
				Weight	Weight	Biological
				Days on Feed	Days on Feed	Operational
				Sex	Sex	Biological
Theurer et al., 2021	Bovine respiratory disease during the mid-portion of the feeding period: Observations from vaccination history, viral and bacterial prevalence, and rate of gain in feedlot cattle	Longitudinal Study	Feedlot	Vaccination Status	Vaccination Status	Operational
				Commingling	Commingling	Operational
Pratelli et al., 2021	Bovine respiratory disease in beef calves supported long transport stress: An epidemiological study and strategies for control and prevention	Randomized Control Trial	Feedlot	Transportation	Transportation	Operational
Miller et al., 2016	Randomized, non-inferiority trial comparing a nitric oxide releasing solution with a macrolide antibiotic for control of bovine respiratory disease in beef feedlot calves at high-risk of developing respiratory tract disease	Randomized Control Trial	Feedlot	Weaning Status	Weaning Time	Operational
				Weight	Weight	Biological
				Commingling	Commingling	Operational
Regev-Shosani et al., 2013	Prophylactic nitric oxide treatment reduces incidence of bovine respiratory disease complex in beef cattle arriving at a feedlot	Randomized Control Trial	Feedlot	Transportation	Transportation	Operational
				Commingling	Commingling	Operational
				Weaning Status	Weaning Time	Operational
				Immune Status	Immune Status	Biological
Schaefer et al., 2012	The non-invasive and automated detection of bovine respiratory disease onset in receiver calves using infrared thermography	Case-Control Study	Feedlot	Transporation	Transportation	Operational
				Auction	Commingling	Operational
Loic Eyango Tabi et al., 2024	Harnessing uncertainty: A deep mechanistic approach for cautious diagnostic and forecast of Bovine Respiratory Disease	Longitudinal Study	Feedlot	Pen Size	Stocking Density	Operational
Lowie et al., 2021	Decision tree analysis for pathogen identification based on circumstantial factors in outbreaks of bovine respiratory disease in calves	Cross-Sectional Study	Mixed	Housing	Housing type	Operational
				Age	Age	Biological
				Colostrum (Weaning Status?)	Weaning Time	Operational
Hay et al., 2016	Effects of exposure to Bovine viral diarrhoea virus 1 on risk of bovine respiratory disease in Australian feedlot cattle	Cohort Study	Feedlot	Virus Exposure	Pathogen	Operational
				Herd Size	Commingling	Operational
				Commingling	Commingling	Operational
				Water Access	Nutrition	Operational
Regev-Shosani et al., 2017	Non-inferiority of nitric oxide releasing intranasal spray compared to sub-therapeutic antibiotics to reduce incidence of undifferentiated fever and bovine respiratory disease complex in low to moderate risk beef cattle arriving at a commercial feedlot	Case-Control Study	Feedlot	Transportation	Transportation	Operational
				Commingling	Commingling	Operational
				Weaning Status	Weaning Time	Operational
Masset et al., 2020	Effectiveness of two intranasal vaccines for the control of bovine respiratory disease in newborn beef calves: A randomized non-inferiority multicentre field trial	Randomized Control Trial	Cow-Calf	Vaccination Status	Vaccination Status	Operational
				Sex	Sex	Biological
				Immune Status	Immune Status	Biological
O'Connor et al., 2013	A mixed treatment comparison meta-analysis of antibiotic treatments for bovine respiratory disease	Review	feedlot	Type of Antimicrobial	Health Protocols	Operational
Tang M. and Lhermie G., 2023	Risk factors associated with calf mortality in Western Canadian cow-calf operations	Cross-Sectional Study	Cow-Calf	Breeding	Breed	Biological
				Season	Season	Environmental
				Castration	Castration	Operational
				Weaning Status	Weaning Time	Operational
				Nutrition	Nutrition	Operational
				Vaccination Status	Vaccination Status	Operational
Murray et al., 2016	Evolving views on bovine respiratory disease: An appraisal of selected key pathogens – Part 1	Review	Feedlot	Season	Season	Environmental
				Commingling	Commingling	Operational
				Transportation	Transportation	Operational
Murray et al., 2016	Evolving views on bovine respiratory disease: An appraisal of selected control measures – Part 2	Review	Feedlot	Weaning Status	Weaning Time	Operational
				Age	Age	Biological
				Quarter of Arrival	Season	Environmental
Gay E. and Barnouin J., 2009	A nation-wide epidemiological study of acute bovine respiratory disease in France	Cohort Study	Mixed	Herd Size	Stocking Density	Operational
				Commingling	Commingling	Operational
				Management Practices	Operational	Operational
				Vaccination Status	Vaccination Status	Operational
Akter et al., 2021	Hematological and immunological responses to naturally occurring bovine respiratory disease in newly received beef calves in a commercial stocker farm	Cross-Sectional Study	Stocker	Commingling	Commingling	Operational
				Transportation	Transportation	Operational
				Environment	Weather	Environmental
				Weight	Weight	Biological
White et al., 2012	Associations between the distance traveled from sale barns to commercial feedlots in the United States and overall performance, risk of respiratory disease, and cumulative mortality in feeder cattle during 1997 to 2009	Longitudinal Study	Feedlot	Transportation	Transportation	Operational
				Quarter of Arrival	Season	Environmental
				Weight	Weight	Biological
				Sex	Sex	Biological
Crosby et al., 2018	Comparative efficacy of enrofloxacin to that of tulathromycin for the control of bovine respiratory disease and prevalence of antimicrobial resistance in Mannheimia haemolytica in calves at high risk of developing bovine respiratory disease	Randomized Control Trial	Stocker	Metaphylaxis	Health Protocols	Operational
Cernicchiaro et al., 2012	Associations between weather conditions during the first 45 days after feedlot arrival and daily respiratory disease risks in autumn-placed feeder cattle in the United States	Longitudinal Study	Feedlot	Quarter of Arrival	Season	Environmental
				Weather	Weather	Environmental
				Weight	Weight	Biological
				Age	Age	Biological
				Sex	Sex	Biological
Crawford et al., 2022	Feeding a high-energy finishing diet upon arrival to high-risk feedlot calves: effects on health, performance, ruminal pH, rumination, serum metabolites, and carcass traits	Randomized Control Trial	Feedlot	Weight	Weight	Biological
				Nutrition	Nutrition	Operational
				Transportation	Transportation	Operational
				Commingling	Commingling	Operational
				Management Practices	Operational	Operational
Wilkins et al., 2015	Evaluation of initial body weight and supplementation levels on health and performance of newly received stocker calves	Cohort Study	Stocker	Transportation	Transportation	Operational
				Weight	Weight	Biological
				Nutrition	Nutrition	Operational
Wilson et al., 2017	BEEF SPECIES SYMPOSIUM: Best management practices for newly weaned calves for improved health and well-being	Review	Mixed	Immune Status	Immune Status	Biological
				Quarter of Arrival	Season	Environmental
				Transportation	Transportation	Operational
				Commingling	Commingling	Operational
				Weaning Status	Weaning Time	Operational
Wolfger et al., 2015	Feeding behavior as an early predictor of bovine respiratory disease in North American feedlot systems	Case-Control Study	Feedlot	Nutrition	Nutrition	Operational
				Days on Feed	Days on Feed	Operational
Snowder et al., 2005	Influence of breed, heterozygosity, and disease incidence on estimates of variance components of respiratory disease in preweaned beef calves	Longitudinal Study	Cow-Calf	Breed	Breed	Biological
				Genetics	Genetics	Biological
Hayes et al., 2024	Genomic estimated breeding values for bovine respiratory disease resistance in Angus feedlot cattle	Case-Control Study	Feedlot	Genetics	Genetics	Biological
				Breed	Breed	Biological
Cernicchiaro et al., 2012	Effects of body weight loss during transit from sale barns to commercial feedlots on health and performance in feeder cattle cohorts arriving to feedlots from 2000 to 2008	Longitudinal Study	Feedlot	Transporation	Transportation	Operational
				Weight	Weight	Biological

## Sheet: Figures data
Figure 3			Figure 4						Figure 5			Figure 6				Figure 7						Figure 8
Study Design	Count			Cow–Calf	Feedlot	Mixed	Stocker		Risk Factors	Frequency Across Studies		Category	Risk Factor	Frequency		Risk Factors Studied	Mixed	Feedlot	Stocker	Cow–Calf		Study Population	Risk Factors Studied	Count
Case–Control Study	6		Case–Control Study		6				Temperament	1		Biological	Weight	23		Weight	1	19	2	1		Cow-Calf	Vaccination Status	5
Cohort Study	9		Cohort Study		6	2	1		Health history	2			Age	13		Season	6	18	0	1		Cow-Calf	Breed	3
Cross–Sectional Study	12		Cross–Sectional Study	4	5	2	1		Risk Classification	2			Sex	13		Transportation	8	19	3	1		Cow–Calf	Immune Status	3
Longitudinal Study	27		Longitudinal Study	1	24	2			Housing type	3			Immune Status	12		Commingling	6	17	2	1		Feedlot	Transportation	19
Randomized Control Trial	13		Randomized Control Trial	4	7		2		Castration	4			Breed	11		Weather	7	13	1	2		Feedlot	Weight	19
Review	24		Review	3	8	11	2		Days on Feed	5			Genetics	5								Feedlot	Season	18
									Genetics	5			Health history	2								Stocker	Transportation	3
									Health Protocols	9			Temperament	1								Stocker	Commingling	2
									Breed	11		Environmental	Season	25								Stocker	Health Protocols	2
									Vaccination Status	11			Weather	23
									Immune Status	12		Operational	Transportation	31
									Pathogen	12			Commingling	28
									Nutrition	13			Other Operations	15
									Age	13			Stocking Density	15
									Sex	13			Weaning Time	14
									Weaning Time	14			Nutrition	13
									Operational	15			Pathogen	12
									Stocking Density	15			Vaccination Status	11
									Weight	23			Health Protocols	9
									Weather	23			Days on Feed	5
									Season	25			Castration	4
									Commingling	28			Housing type	3
									Transportation	31			Risk Classification	2

## Sheet: Risk Factors (HRD)
High risk State Definition of BRD Risk Factors based on Papers Studied
S/No.	Risk Factor	Description of High-Risk State
1	Transportation	Journeys lasting six hours or more significantly increase stress and morbidity.
2	Commingling	Mixing cattle from different origins less than 12 days prior to pen induction.
3	Season	The induction season, particularly during autumn or periods of peak regional disease prevalence.
4	Weather	Significant temperature fluctuations and high humidity that stress the respiratory tract.
5	Weight	Low birth weight in cow-calf systems or light induction weight in feedlots.
6	Stocking Density	Overcrowding in pens or confinement that facilitates pathogen spread.
7	Operational	Inconsistent husbandry practices or the lack of a unified, multi-sector management strategy.
8	Weaning Time	The freshly weaned state, where maternal separation acts as a peak physiological stressor.
9	Nutrition	Inadequate maternal nutrition or poor nutritional status upon entering the stocker or feedlot phase.
10	Sex	Physiological differences between steers, heifers, and bulls that influence susceptibility.
11	Age	Younger cattle due to their developing immune systems and the stress of new environments.
12	Immune Status	Failure of passive transfer (inadequate colostrum intake) or general immune suppression.
13	Pathogen	Exposure to primary viral infections (e.g., BRSV, BCoV) that predispose the animal to secondary bacterial pneumonia.
14	Vaccination Status	Failure to implement efficient programs before calving or weaning.
15	Breed	Genetic predisposition; notably Hereford cattle, found to be 10 times more likely to require treatment.
16	Health Protocols	Lack of biosecurity protocols at the point of origin or arrival.
17	Days on Feed	The initial 45 days post-arrival (induction period). This is the most high-risk interval for morbidity.
18	Genetics	Inherent susceptibility resulting from a lack of selection for disease-resistance traits.
19	Castration	Castration procedures performed upon arrival at a feedlot rather than earlier in the production cycle.
20	Housing Type	Environments with poor ventilation.
21	Health History	Incoming cattle with unknown health status or health backgrounds.
22	Risk Classification	Cattle categorized as high-risk upon arrival due to a lack of preconditioning or known stressors.
23	Temperament	Highly excitable behavior during handling, which triggers stress responses that suppress immunity.
