# Supplementary material for: Mapping Variability in Bovine Respiratory Disease Risk Factors in Beef Production Systems: A Scoping Review
Source: Animals (Basel). 2026 Jun 4;16(11):1726. doi: 10.3390/ani16111726 (PMC13255968; doi:10.3390/ani16111726)
Supplement: Supplementary file 1 [file animals-16-01726-s001.zip › Supplementary Table S2.xlsx]

## Sheet: Paper Summary
Included Study	Reference Citation	Title	Geographic Region	Study Design	Study Population	Risk Factors Studied	Key Findings	Abstract	Access Date	Links
Akter et al., 2021	[118]	Hematological and immunological responses to naturally occurring bovine respiratory disease in newly received beef calves in a commercial stocker farm	North America	Cross-Sectional Study	Stocker	comminling, transportation, environment, weight	Productivity outcomes discussed included mortality (including necropsy findings) and the number of antibiotic treatments required.	The objective was to determine temporal changes in hematological and immune parameters in response to naturally occurring bovine respiratory disease (BRD) in commercially managed stocker calves. Forty newly weaned beef steers purchased from auction markets were housed at a commercial stocker operation in Crossville, TN. Blood samples, rectal temperature, and thoracic ultrasonography (TUS; 1: norm…	Accessed on 8 September 2025	https://academic.oup.com/jas/article/100/2/skab363/6460478
Ambrose et al., 2023	[100]	Characterisation of the Upper Respiratory Tract Virome of Feedlot Cattle and Its Association with Bovine Respiratory Disease	Australia	Longitudinal Study	Feedlot	pathogens	Productivity Impact: BRD leads to reduced growth rates and mortality.	Bovine respiratory disease (BRD) is a major health problem within the global cattle industry. This disease has a complex aetiology, with viruses playing an integral role. In this study, metagenomics was used to sequence viral nucleic acids in the nasal swabs of BRD-affected cattle. The viruses detected included those that are well known for their association with BRD in Australia (bovine viral di…	Accessed on 8 September 2025	https://www.mdpi.com/1999-4915/15/2/455
Andres-Lasheras et al., 2021	[57]	Prevalence and Risk Factors Associated With Antimicrobial Resistance in Bacteria Related to Bovine Respiratory Disease—A Broad Cross-Sectional Study of Beef Cattle at Entry Into Canadian Feedlots	North America	Cross-Sectional Study	Feedlot	Weight, sex, age, climate, season	Antimicrobial resistance (AMR), specifically to oxytetracycline, is common at feedlot arrival; dairy-type cattle harbor multidrug-resistant (MDR) isolates more often than beef-type cattle.	A broad, cross-sectional study of beef cattle at entry into Canadian feedlots investigated the prevalence and epidemiology of antimicrobial resistance (AMR) in Mannheimia haemolytica, Pasteurella multocida, Histophilus somni, and Mycoplasma bovis, bacterial members of the bovine respiratory disease (BRD) complex. Upon feedlot arrival and before antimicrobials were administered at the feedlot, dee…	Accessed on 8 September 2025	https://www.frontiersin.org/journals/veterinary-science/articles/10.3389/fvets.2021.692646/full
Andres-Lasheras et al., 2022	[37]	Bovine Respiratory Disease: Conventional to Culture-Independent Approaches to Studying Antimicrobial Resistance in North America	North America	Review	Feedlot	Environmental factors, management practices (how these lead to pathogen exposure)	Proportion of Mortality: BRD accounts for 40–50% of total feedlot cattle mortalities.Economic Impact: Costs include mortalities and reduced animal performance.	Numerous antimicrobial resistance (AMR) surveillance studies have been conducted in North American feedlot cattle to investigate the major bacterial pathogens of the bovine respiratory disease (BRD) complex, specifically: Mannheimia haemolytica, Pasteurella multocida, Histophilus somni, and Mycoplasma bovis. While most bacterial isolates recovered from healthy cattle are susceptible to a repertoi…	Accessed on 8 September 2025	https://www.mdpi.com/2079-6382/11/4/487
Avra et al., 2017	[47]	A retrospective analysis of risk factors associated with bovine respiratory disease treatment failure in feedlot cattle	North America	Retrospective Analysis	Feedlots	quarter, weight, sex, days on feed, rectal temperature, risk classification?	33.3% of cattle fail their first treatment; failure is most likely in high-risk calves, lighter animals, and those treated within the first 20 days on feed.	The objective of this project was to identify risk factors associated with the probability of failing to resolve clinical signs of bovine respiratory disease (BRD) after initial antimicrobial treatment. A retrospective data analysis was performed with 194,062 animals treated for BRD with an antimicrobial from 10 U.S. feedlots from 2005 to 2009. A binary variable classified cattle as a treatment f…	Accessed on 8 September 2025	https://academic.oup.com/jas/article/95/4/1521/4702078
Babcock et al., 2013	[58]	Predicting cumulative risk of bovine respiratory disease complex (BRDC) using feedlot arrival data and daily morbidity and mortality counts	North America	Retrospective Analysis	Feedlot	season, weight	Accuracy for predicting BRD improves significantly when daily health data (morbidity/mortality) is added to models, especially for high-risk, lightweight calves.	Although bovine respiratory disease complex (BRDC) is common in post-weaning cattle, BRDC prediction models are seldom analyzed. The objectives of this study were to assess the ability to predict cumulative cohort-level BRDC morbidity using on-arrival risk factors and to evaluate whether or not adding BRDC risk classification and daily BRDC morbidity and mortality data to the models enhanced thei…	Accessed on 8 September 2025	https://www.ingentaconnect.com/content/cvma/cjvr/2013/00000077/00000001/art00004
Blakebrough-hall et all., 2022	[59]	Factors associated with bovine respiratory disease case fatality in feedlot cattle	Australia	Case-Control Study	Feedlot	weight	Fatal BRD is associated with lower ADG to first pull, BVDV-1 seronegativity, and nasal shedding of Bovine Coronavirus (BCoV) at the time of first treatment.	Bovine respiratory disease (BRD) is the primary cause of morbidity and mortality in cattle feedlots. There is a need to understand what animal health and production factors are associated with increased mortality risk due to BRD. The aim of the present study was to explore factors associated with BRD case fatality in feedlot cattle. Four pens totaling 898 steers were monitored daily for visual si…	Accessed on 8 September 2025	https://academic.oup.com/jas/article/100/1/skab361/6459628
Calderon Bernal et al., 2023	[60]	Cluster analysis of bovine respiratory disease (BRD)-associated pathogens shows the existence of two epidemiological patterns in BRD outbreaks	Europe	Retrospective Analysis	Feedlot	age, season,	There are two distinct outbreak patterns: Pattern 1 (viral-heavy, young calves, winter) and Pattern 2 (older calves, year-round, low viral relevance).	A hierarchical cluster analysis was used to classify outbreaks of bovine respiratory disease (BRD; n = 156) in natural groups according to the detection of nine pathogens (parainfluenza 3 virus (PI-3), bovine respiratory syncytial virus (BRSV), bovine coronavirus (BCV), bovine viral diarrhea virus (BVDV), and bovine herpesvirus 1 (BHV-1), Mannheimia haemolytica, Pasteurella multocida, Histophilus…	Accessed on 8 September 2025	https://www.sciencedirect.com/science/article/pii/S0378113523000536
Fossen et al., 2023	[101]	Antimicrobial Use in Canadian Cow–Calf Herds	North America	Survey	Cow-Calf	Antimicrobial Use, Antimicrobial Resistance	The authors concluded that antimicrobial use in Canadian cow-calf herds remains relatively low and stable following 2018 regulatory changes, with most treatments targeting respiratory disease, diarrhea, and lameness using medium-importance drugs, while identifying that artificial insemination and winter calving are significant risk factors for increased calf respiratory disease morbidity	Despite growing concern surrounding antimicrobial use (AMU) and the importance of cow–calf herds to the Canadian livestock industry, surveillance of AMU in cow–calf herds to inform antimicrobial stewardship programs has been sporadic. Producers from the Canadian Cow–Calf Surveillance Network (87%, 146/168) provided data and almost all reported AMU in at least one animal (99%, 145/146 herds) in 20…	Accessed on 8 September 2025	https://www.mdpi.com/2306-7381/10/5/366
Catania et al., 2020	[97]	Infection Dynamics of Mycoplasma bovis and Other Respiratory Mycoplasmas in Newly Imported Bulls on Italian Fattening Farms	Europe	Longitudinal Study	Feedlot	Date of arrival(not season), commingling, warmer weather conditions	Carcass Weight Loss: BRD estimated to cause a decrease in mean carcass weight of at least 9 kg.Mortality: Animals lost during the study due to mortality or early slaughtering.	Italian beef production is mainly based on a feedlot system where calves are housed with mixed aged cattle often in conditions favourable to bovine respiratory disease (BRD). In Veneto, an indoor system is also used for imported bulls around 300–350 kg. Mycoplasmas, in particular Mycoplasma bovis and Mycoplasma dispar, contribute to BRD in young calves, but their role in the disease in older catt…	Accessed on 8 September 2025	https://www.mdpi.com/2076-0817/9/7/537
Cernicchiaro et al., 2012	[121]	Associations between weather conditions during the first 45 days after feedlot arrival and daily respiratory disease risks in autumn-placed feeder cattle in the United States	North America	Retrospective Analysis	Feedlot	Time of arrival, incelement weather, body weight, age and sex	This article examined cumulative morbidity incidence risks and daily treatment cases.	Data on associations between weather conditions and bovine respiratory disease (BRD) morbidity in autumn-placed feedlot cattle are sparse. The goal of our study was to quantify how different weather variables during corresponding lag periods (considering up to 7 d before the day of disease measure) were associated with daily BRD incidence during the first 45 d of the feeding period based on a pos…	Accessed on 8 September 2025	https://academic.oup.com/jas/article/90/4/1328/4764639
Cernicchiaro et al., 2012	[128]	Effects of body weight loss during transit from sale barns to commercial feedlots on health and performance in feeder cattle cohorts arriving to feedlots from 2000 to 2008	North America	Retrospective Analysis	Feedlot	transportation, body weight	This study quantified overall mortality, cumulative BRD morbidity, average daily gain (ADG), and hot carcass weight (HCW).	Body weight loss during transport or shrink (SHK) is a common occurrence in feeder cattle that results from a physiological, complex process. Previous studies have assessed the effects of environmental and dietary stressors on transport-associated BW loss; however, data on associations between shrink and subsequent health and performance parameters in feeder cattle are limited. Operational data f…	Accessed on 8 September 2025	https://academic.oup.com/jas/article/90/6/1940/4764683
Chen et al., 2022	[5]	Scoping Review on Risk Factors and Methods for the Prevention of Bovine Respiratory Disease Applicable to Cow–Calf Operations	North America	Scoping Review	Cow-Calf	herd management, transportation, environment, animal health	Herd management (73%), metaphylaxis (86%), and vaccination (70%) are the most effective studied interventions for reducing BRD morbidity	The presented scoping review summarizes the available research evidence and identifies gaps in knowledge for bovine respiratory disease (BRD) prevention. Published literature on BRD from 1990 to April 2021 was searched in online databases, including Medline, CAB Abstracts, Scopus, Biosis, and Searchable Proceedings of Animal Conferences. Citations were systematically evaluated in a three-stage ap…	Accessed on 8 September 2025	https://www.mdpi.com/2076-2615/12/3/334
Cirone et al., 2019	[36]	Prevalence of Pathogens Related to Bovine Respiratory Disease Before and After Transportation in Beef Steers: Preliminary Results	Europe	Cross-Sectional Study	Feedlot	transportation	Long-distance transport (1600 km) significantly increases the prevalence of BCoV, BRSV, and major BRD bacteria in nasal microbiota	Bovine respiratory disease (BRD) is a serious health and economic problem in the beef industry, which is often associated with transportation and caused by different pathogens. The prevalence of bovine herpesvirus type 1 (BoHV-1), bovine adenovirus (BAdV), bovine viral diarrhea virus (BVDV), bovine coronavirus (BCoV), bovine respiratory syncytial virus (BRSV), bovine parainfluenza virus (BPiV), P…	Accessed on 8 September 2025	https://www.mdpi.com/2076-2615/9/12/1093
Crawford et al., 2022	[122]	Feeding a high-energy finishing diet upon arrival to high-risk feedlot calves: effects on health, performance, ruminal pH, rumination, serum metabolites, and carcass traits	North America	Randomized Control Trial	Feedlot	weight, diet, transporation, commingling, management practices	This paper evaluated average daily gain (ADG), gain:feed (G:F) ratio, hot carcass weight (HCW), fat thickness, and mortality.	This study evaluated the impacts of feeding a high-energy finishing diet during both the receiving and finishing period compared with a lower-energy receiving diet with adaptation to the finishing diet on health, performance, serum chemistry, ruminal pH, rumination, and carcass characteristics of high-risk feedlot cattle. Five truck-load blocks of steers (n = 101) and bulls (n = 299) were used in…	Accessed on 8 September 2025	https://academic.oup.com/jas/article/100/9/skac194/6594003
Credille B., 2022	[61]	High-Risk Cattle Management and Stocker Calf Health	North America	Review	Stocker, Feedlot	Comminling, lack of weaning, health status, transportation	The author evaluated how modulating the respiratory microbiota influences bovine respiratory disease (BRD) morbidity and mortality, calf weight gain, and the overall economic sustainability of the beef production system.	Bovine respiratory disease (BRD) is the most common and costly disease affecting beef cattle in North America. Within feedlots, BRD is responsible for approximately 75% of all morbidity and 50% of all mortality.1 In stocker facilities, BRD occurs at a much greater frequency than what is commonly seen in feedlots and is estimated to be responsible for 90% of all morbidity and mortality in these op…	Accessed on 8 September 2025	https://www.vetfood.theclinics.com/article/S0749-0720(22)00020-2/fulltext
Crosby et al., 2018	[120]	Comparative efficacy of enrofloxacin to that of tulathromycin for the control of bovine respiratory disease and prevalence of antimicrobial resistance in Mannheimia haemolytica in calves at high risk of developing bovine respiratory disease	North America	Randomized Control Trial	Stocker	Antibiotic usage	This paper examined mortality rates during a 45-day follow-up period. It also discussed morbidity through treatment requirements and mentioned economic losses from reductions in feed efficiency and carcass quality.	Bovine respiratory disease (BRD) is the most common cause of morbidity and mortality in North American beef cattle. Mannheimia haemolytica is the bacterial pathogen most often isolated from cattle with BRD, and the prevalence of antimicrobial resistance (AMR) in this organism has increased in recent years. Antimicrobials are commonly used to prevent BRD in cattle at high risk of developing BRD; h…	Accessed on 8 September 2025	https://academic.oup.com/jas/article/96/4/1259/4870003
Cummings et al., 2023	[98]	Assessing the Role of Systems Thinking for Stocker Cattle Operations	United States	Article	Stocker	Antimicrobial resistance??	The authors evaluated the application of systems thinking for managing bovine respiratory disease (BRD), concluding that shifting from short-term symptomatic fixes like antimicrobial reliance to addressing underlying structural root causes is essential to mitigating significant economic losses and improving long-term system performance and resilience.	Bovine respiratory disease (BRD) is recognized as a complex multifactorial disease often resulting in significant economic losses for the stocker industry through reduced health and performance of feeder calves. Conventional approaches to manage BRD in stocker production systems can be challenged with a restricted view of the system, most importantly the structure, which drives the behavior of th…	Accessed on 8 September 2025	https://www.mdpi.com/2306-7381/10/2/69
Engelken T., 2020	[62]	How Does Housing Influence Bovine Respiratory Disease in Confinement Cow-Calf Operations?	North America	Review	Cow-Calf	Commingling, Managment	The author found that managing prepartum nutrition, animal flow, and housing environments in confined cow-calf operations significantly improves cow weight change, milk production, and reproductive efficiency, while also enhancing calf birth weights, weaning weights, survival rates, and resistance to scours and respiratory disease.	Confined cow-calf operations are a relatively new production model in the United States. As with any new technology, there will be a learning curve for producers and veterinarians as we attempt to optimize animal health and profitability. It is critical that cattle are managed properly in these units if disease issues are to be minimized. Allowing for adequate space in the pen and at the feed bun…	Accessed on 8 September 2025	https://www.sciencedirect.com/science/article/pii/S0749072020300281?via%3Dihub
Erickson et al., 2024	[63]	Comparison of postweaning bovine respiratory disease treatment rates between non-vaccinated control beef calves and calves variably primed and boosted using commercially available bovine coronavirus vaccines	North America	Randomized Control Trial	Cow-Calf	weaning, vax	The authors assessed postweaning bovine respiratory disease (BRD) treatment rates, overall morbidity, and mortality, concluding that a mucosal prime-systemic boost vaccination strategy significantly reduced the odds of requiring BRD treatment compared to non-vaccinated control calves	Bovine respiratory disease (BRD) and overall postweaning treatment rates were compared among 3 groups of calves either differentially primed and boosted with commercially available bovine coronavirus (BCoV) vaccine or not vaccinated against BCoV. Commercial heifer and steer beef calves born in April and May 2022. In June 2022, calves were randomly enrolled into 3 treatment groups. Those in 2 grou…	Accessed on 8 September 2025	https://www.ingentaconnect.com/contentone/cvma/cvj/2024/00000065/00000006/art00012
Gay E. and Barnouin J., 2009	[117]	A nation-wide epidemiological study of acute bovine respiratory disease in France	Europe	Cohort Study	Beef and Dairy	herd size(density), commingling, housing management (ventilation), hygeine, and vaccinations	This article reported cumulative mortality, lethality proportions, and cumulative morbidity incidence at both the farm and animal levels.	Acute bovine respiratory disease (ABRD) is a respiratory syndrome caused by various infectious agents, and represents a major economic and health problem in cattle herds worldwide. The aim of the study was to present how we can describe the epidemiological characteristics of ABRD in France, including risk factor analysis and spatio-temporal pattern investigation. The data were collected by specia…	Accessed on 8 September 2025	https://www.sciencedirect.com/science/article/pii/S0167587709000427
Green et al., 2023	[64]	Influence of the At-Arrival Host Transcriptome on Bovine Respiratory Disease Incidence during Backgrounding	North America	Randomized Control Trial	Stocker	Genes	Just three days of auction exposure triggers the differential expression of 2,961 genes related to viral defense and inflammation.	Bovine respiratory disease (BRD) remains the leading disease within the U.S. beef cattle industry. Marketing decisions made prior to backgrounding may shift BRD incidence into a different phase of production, and the importance of host gene expression on BRD incidence as it relates to marketing strategy is poorly understood. Our objective was to compare the influence of marketing on host transcri…	Accessed on 8 September 2025	https://pubmed.ncbi.nlm.nih.gov/36977250/
Groves J., 2020	[65]	Details to Attend to When Managing High-Risk Cattle	North America	Review	Cow-Calf, Stocker, Feedlot	Transportation, immune status, weather, stress	The author evaluated bovine respiratory disease (BRD) morbidity and mortality, growth performance, and operational profitability, concluding that integrating biocontainment strategies, metaphylactic antimicrobial use, and systems-level management can improve health outcomes and long-term sustainability in high-risk cattle operations.	This article provides insights into the management of bovine respiratory disease in high-risk cattle populations. Biocontainment strategies, records, procurement, transport, arrival/receiving management, vaccination, and treatment protocols are discussed from practical and systems-thinking perspectives regarding their impact on health in high-risk cattle. Arrival management considerations, such a…	Accessed on 8 September 2025	https://www.vetfood.theclinics.com/article/S0749-0720(20)30017-7/fulltext
Hall et al., 2020	[66]	Feeding selenium-biofortified alfalfa hay during the preconditioning period improves growth, carcass weight, and nasal microbial diversity of beef calves	North America	Randomized Control Trial	Feedlot	Nutrition, Immune Status	The authors evaluated whole-blood selenium concentrations, body weight gain, hot carcass weight, slaughter yield grades, and nasal microbial diversity, concluding that feeding selenium-biofortified alfalfa hay significantly improves growth performance and carcass value while promoting a more diverse respiratory microbiota	We previously reported that feeding Se-biofortified alfalfa hay to weaned beef calves in a preconditioning program decreases morbidity and mortality during the feedlot period. To understand the mode of action by which supranutritional Se supplementation supports calf health, we examined the effect of agronomic Se-biofortification on nasal microbiome and fecal parasites. Recently weaned Angus-cros…	Accessed on 8 September 2025	https://journals.plos.org/plosone/article/file?id=10.1371/journal.pone.0242771&type=printable
Hay et al., 2014	[21]	Risk factors for bovine respiratory disease in Australian feedlot cattle: Use of a causal diagram-informed approach to estimate effects of animal mixing and movements before feedlot entry	Australia	Longitudinal Study	Feedlot	Commingling, Transportation	The authors evaluated 50-day bovine respiratory disease (BRD) morbidity, concluding that prior mixing, stable groups of 50 or more cattle, and early arrival at the feedlot vicinity significantly reduce disease risk, while recent saleyard exposure and high-level mixing close to induction increase it	A nationwide longitudinal study was conducted to investigate risk factors for bovine respiratory disease (BRD) in cattle in Australian feedlots. After induction (processing), cattle were placed in feedlot pens (cohorts) and monitored for occurrence of BRD over the first 50 days on feed. Data from a national cattle movement database were used to derive variables describing mixing of animals with c…	Accessed on 8 September 2025	https://www.sciencedirect.com/science/article/pii/S0167587714002165
Hay et al., 2016	[67]	Associations between animal characteristic and environmental risk factors and bovine respiratory disease in Australian feedlot cattle	Australia	Longitudinal Study	Feedlot	breed, weight, season	Mixing history is a primary predictor; cohorts formed from four or more groups within 12 days of induction have the highest BRD risk (OR 3.7)	A prospective longitudinal study was conducted in a population of Australian feedlot cattle to assess associations between animal characteristic and environmental risk factors and risk of bovine respiratory disease (BRD). Animal characteristics were recorded at induction, when animals were individually identified and enrolled into study cohorts (comprising animals in a feedlot pen). Environmental…	Accessed on 15 September 2025	https://www.sciencedirect.com/science/article/pii/S0167587716300289
Hay et al., 2016	[68]	Associations between prior management of cattle and risk of bovine respiratory disease in feedlot cattle	Australia	Longitudinal Study	Feedlot	breed, weight, season	Yard weaning for at least 5–7 days reduces BRD risk (OR 0.7), and prior grain feeding and vaccination are independently linked to reduced disease odds.	Bovine respiratory disease (BRD) is the major cause of clinical disease and death in feedlot populations worldwide. A longitudinal study was conducted to assess associations between risk factors related to on-farm management prior to transport to the feedlot and risk of BRD in a population of feedlot beef cattle sourced from throughout the cattle producing regions of Australia. Exposure variables…	Accessed on 15 September 2025	https://www.sciencedirect.com/science/article/pii/S0167587716300708
Hay et al., 2016	[41]	Associations between feedlot management practices and bovine respiratory disease in Australian feedlot cattle	Australia	Longitudinal Study	Feedlot	placement/sharing of water pens, commingling, herd size	Shared water troughs between pens markedly increase BRD risk (OR 4.3); filling pens over multiple days also increases risk (OR 1.9).	Bovine respiratory disease (BRD) is the major cause of clinical disease and death in feedlot cattle. A prospective longitudinal study was conducted in a population of Australian feedlot cattle to assess associations between factors related to feedlot management and risk of BRD. In total, 35,131 animals in 170 pens (cohorts) inducted into 14 feedlots were included in statistical analyses. Causal d…	Accessed on 15 September 2025	https://www.sciencedirect.com/science/article/pii/S0167587716301027
Hay et al., 2016	[111]	Effects of exposure to Bovine viral diarrhoea virus 1 on risk of bovine respiratory disease in Australian feedlot cattle	Australia	Cohort Study	Feedlot	virus exposure, herd size, commingling, shared water	Proportion of Mortality: BRD causes more than 50% of deaths in Australian feedlots.Diagnosis of Death: Necropsy samples used to confirm BRD-related mortality.	Viruses play a key role in the complex aetiology of bovine respiratory disease (BRD). Bovine viral diarrhoea virus 1 (BVDV-1) is widespread in Australia and has been shown to contribute to BRD occurrence. As part of a prospective longitudinal study on BRD, effects of exposure to BVDV-1 on risk of BRD in Australian feedlot cattle were investigated. A total of 35,160 animals were enrolled at induct…	Accessed on 15 September 2025	https://www.sciencedirect.com/science/article/pii/S0167587716300423
Hay et al., 2017	[69]	Population-level effects of risk factors for bovine respiratory disease in Australian feedlot cattle	Australia	Cohort Study	Feedlot	breed, mixing, pen water, movement, herd size	82% of BRD incidence is attributable to modifiable management; shared pen water and breed have the highest population attributable fractions.	Results obtained from a nationwide longitudinal study were extended to estimate the population-level effects of selected risk factors on the incidence of bovine respiratory disease (BRD) during the first 50 days at risk in medium-sized to large Australian feedlots. Population attributable fractions (PAF) and population attributable risks (PAR) were used to rank selected risk factors in order of i…	Accessed on 15 September 2025	https://www.sciencedirect.com/science/article/pii/S0167587716306432
Hayes et al., 2024	[127]	Genomic estimated breeding values for bovine respiratory disease resistance in Angus feedlot cattle	Australia	Case-Control Study	Feedlot	genetics/breed	The study highlighted lost productivity through morbidity and mortality as key drivers for minimizing BRD.	Bovine respiratory disease (BRD) causes major losses in feedlot cattle worldwide. A genetic component for BRD resistance in feedlot cattle and calves has been reported in a number of studies, with heritabilities ranging from 0.04 to 0.2. These results suggest selection could be used to reduce the incidence of BRD. Genomic selection could be an attractive approach for breeding for BRD resistance, …	Accessed on 15 September 2025	https://academic.oup.com/jas/article/doi/10.1093/jas/skae113/7657870
Hing et al., 2021	[93]	Animal Welfare Risks in Live Cattle Export from Australia to China by Sea	Australia	Review	Beef and Dairy	hunger, thirst, extreme temperature, crowding, bedding, health issues, veterarian presence, rough seas, mismanagement, infrastructure, mechanical breakdown	Total Mortality: 292 cattle deaths across 37 voyages.Median Mortality: 0.14%.Mortality Risk Factors: Heat stress and injuries during transit or discharge.	There are long-standing and ongoing concerns about the welfare of animals in the Australian live export trade by sea. However, scrutiny of animal welfare on board vessels is generally hindered by a lack of independent reporting. Cattle voyages from Australia to China have concerned animal welfare advocates due to their long duration and lack of consistent veterinary oversight. In April 2018, foll…	Accessed on 15 September 2025	https://www.mdpi.com/2076-2615/11/10/2862
Horton et al., 2023	[103]	Comprehensive Outcomes Affected by Antimicrobial Metaphylaxis of Feedlot Calves at Medium-Risk for Bovine Respiratory Disease from a Randomized Controlled Trial	North America	Randomized Control Trial	Feedlot	weight, avg daily gain, metaphylaxis treatment status	Total Mortality: 2.5% for pull-and-treat vs. 1.1% for metaphylaxis.Final Live Weight: Significantly greater for metaphylaxis cattle.Carcass Weight: Greater for metaphylaxis cattle per animal enrolled.Average Daily Gain (ADG): Increased by 0.06 kg for metaphylaxis cattle.Gain:Feed Ratio: Evaluated for both treatment groups.	he objectives were to evaluate the effects of metaphylaxis (META) and pull-and-treat (PT) programs on health, antimicrobial use, beef production, economics, and greenhouse gas emissions in cattle at medium risk for bovine respiratory disease (BRD). A randomized complete block design was used at two US commercial feedlots. Steers and heifers [2366 total; 261 (±11.0) kg initial weight] were blocked…	Accessed on 15 September 2025	https://www.mdpi.com/2306-7381/10/2/67
Johnson et al., 2023	[99]	An Evaluation of Temporal Distributions of High, Low, and Zero Cohort Morbidity of Cumulative First Treatment Bovine Respiratory Disease and Their Associations with Demographic, Health, and Performance Outcomes in US Feedlot Cattle	United States	Cohort Study	Feedlot	arrival season, arrival weight, her size, sex, days on feed	Total Death Loss: Ranged from 0% to 43.1% across cohorts; averaged 1.3%.Average Daily Gain (ADG): Zero-morbidity cohorts had the highest ADG at 1.66 kg/d; high-morbidity clusters had lower ADG.Railing Rate: Estimated at 1.8 to 13.6 cattle per 1000 received depending on morbidity cluster.	Timing and magnitude of bovine respiratory disease (BRD) can impact intervention and overall economics of cattle on feed. Furthermore, there is a need to better describe when cattle are being treated for BRD. The first objective was to perform a cluster analysis on the temporal distributions of cumulative first treatment BRD from HIGH (≥15% of cattle received treated for BRD) and LOW cohorts (>0 …	Accessed on 8 September 2025	https://www.mdpi.com/2306-7381/10/2/89
Kamel et al., 2024	[12]	Strategies for Bovine Respiratory Disease (BRD) Diagnosis and Prognosis: A Comprehensive Overview	Multiple	Review	Beef (Feedlot) and Dairy	Transportation, age, environmental(humidity, etc.)	Thoracic ultrasonography (TUS) is a reliable tool for detecting lung lesions; a multifaceted approach combining	Despite significant advances in vaccination strategies and antibiotic therapy, bovine respiratory disease (BRD) continues to be the leading disease affecting the global cattle industry. The etiology of BRD is complex, often involving multiple microbial agents, which lead to intricate interactions between the host immune system and pathogens during various beef production stages. These interaction…	Accessed on 8 September 2025	https://www.mdpi.com/2076-2615/14/4/627
Lemon J. and McMenamy M., 2021	[27]	A Review of UK-Registered and Candidate Vaccines for Bovine Respiratory Disease	Europe	Review	Beef and Dairy	pathogens, vaccination	Economic Loss: BRD estimated to cost the UK economy £80 million per annum through mortality and weight loss.Carcass Blemish: Vaccination/disease can lead to carcass scarring and reduced market price.	Vaccination is widely regarded as a cornerstone in animal or herd health and infectious disease management. Nineteen vaccines against the major pathogens implicated in bovine respiratory disease are registered for use in the UK by the Veterinary Medicines Directorate (VMD). However, despite annual prophylactic vaccination, bovine respiratory disease is still conservatively estimated to cost the U…	Accessed on 8 September 2025	https://www.mdpi.com/2076-393X/9/12/1403
Li et al., 2022	[84]	Applying multi-omics data to study the genetic background of bovine respiratory disease infection in feedlot crossbred cattle	North America	Longitudinal Study	Feedlot	weaning, transportation, commingling	Mortality, impaired growth, reduced carcass value, morbidity (reaching up to 80%), and overall economic loss.	Bovine respiratory disease (BRD) is the most common and costly infectious disease affecting the wellbeing and productivity of beef cattle in North America. BRD is a complex disease whose development is dependent on environmental factors and host genetics. Due to the polymicrobial nature of BRD, our understanding of the genetic and molecular mechanisms underlying the disease is still limited. This…	Accessed on 15 September 2025	https://www.frontiersin.org/journals/genetics/articles/10.3389/fgene.2022.1046192/full
Eyango Tabi et al., 2024	[109]	Harnessing uncertainty: A deep mechanistic approach for cautious diagnostic and forecast of Bovine Respiratory Disease	Europe	Longitudinal Study	Feedlot	pen size (housing)	Fatal Pneumonia: Untreated BRD leads to fatal outcomes and rapid performance decline.Mortality Rates: Mechanistic modeling used to manage antibiotic usage and mortality.	Bovine Respiratory Disease (BRD) is a prevalent infectious disease of respiratory tract in cattle, presenting challenges in accurate diagnosis and forecasting due to the complex interactions of multiple risk factors. Common methods, including mathematical epidemiological models and data-driven approaches such as machine learning models, face limitations such as difficult parameter estimation or t…	Accessed on 15 September 2025	https://www.sciencedirect.com/science/article/pii/S016758772400240X
Lowie et al., 2021	[110]	Decision tree analysis for pathogen identification based on circumstantial factors in outbreaks of bovine respiratory disease in calves	Europe	Cross-Sectional Study	Beef, Dairy, Mixed, Veal	housing/ventilation, age, colostrum feeding	Productivity Loss: BRD identified as a major cause of mortality and production loss.	Respiratory tract infections continue to be a leading cause of economic loss, hampered animal welfare and intensive antimicrobial use in cattle operations, worldwide. To better target antimicrobial therapy, control and prevention towards the involved pathogens, there is a growing interest in microbiological tests on respiratory samples. However, these tests are time consuming, cost money and samp…	Accessed on 15 September 2025	https://www.sciencedirect.com/science/article/pii/S0167587721002130
Mahendran et al., 2023	[95]	Calf Health, Feeding and Social Behaviours within Groups Fed on Automatic Milk Feeders	Europe	Cohort Study	Beef and Dairy	Nutrition	Mortality: 4 calves died during the initial small-group housing phase,but no mortality while on automatic milk feeders.Average Daily Liveweight Gain (ADLG): 0.74 kg/d pre-weaning, 0.99 kg/d over weaning, and 1.05 kg/d post-weaning.	Automatic calf feeders (AMFs) that supply milk for pre-weaning calves require group housing. This observational study assessed calf growth, health, feeding patterns and social behaviours prior to, during and following weaning in groups on the AMF. Calves were recruited from a single UK dairy farm and placed into two groups on the AMF between 3 and5 weeks of age (n = 19 and 13). They were fed milk…	Accessed on 15 September 2025	https://www.mdpi.com/2673-933X/3/4/25
Masset et al., 2020	[114]	Effectiveness of two intranasal vaccines for the control of bovine respiratory disease in newborn beef calves: A randomized non-inferiority multicentre field trial	Europe	Randomized Control Trial	Cow-Calf	vaccination status/age of vax, sex, neonatal period (immune status), prior infection	The primary and secondary outcomes included calf mortality, morbidity events, and the specific treatments required (antibiotics or anti-inflammatories).	Bovine respiratory syncytial virus (BRSV) and bovine parainfluenza-3 virus (bPI3V) are major causes of bovine respiratory disease (BRD) in newborn calves worldwide. Vaccination is widely used to prevent BRD, and intranasal vaccines for BRSV and bPI3V were developed to overcome interference from BRSV and bPI3V-specific maternally derived antibodies. Many experimental challenge trials have demonstr…	Accessed on 15 September 2025	https://www.sciencedirect.com/science/article/pii/S109002332030109X
Mijar et al., 2023	[35]	Impacts of commingling preconditioned and auction-derived beef calves on bovine respiratory disease related morbidity, mortality, and weight gain	North America	Longitudinal Study	Feedlot	preconditioning, herd size	The authors evaluated bovine respiratory disease (BRD) morbidity, mortality, and average daily gain (ADG), concluding that preconditioned calves have significantly lower disease risk regardless of commingling ratios, while auction-derived calves experienced higher morbidity and mortality but demonstrated greater daily weight gains	Stressors predisposing to bovine respiratory disease (BRD) upon arrival in the feedlot, include the ranch to feedlot transition and mixing cattle from multiple sources. Preconditioning (PC) reduces multiple stressors, but commingling PC and auction-derived (AD) calves in a feedlot may increase BRD risk. Our objective was to evaluate PC calf performance over the first 40 days in the feedlot and de…	Accessed on 15 September 2025	https://www.frontiersin.org/journals/veterinary-science/articles/10.3389/fvets.2023.1137078/full
Crepieux et al., 2016	[106]	Randomized, non-inferiority trial comparing a nitric oxide releasing solution with a macrolide antibiotic for control of bovine respiratory disease in beef feedlot calves at high-risk of developing respiratory tract disease	North America	Randomized Control Trial	Feedlot	recent weaning, body weight, commingling, auction derived	Average Daily Gain (ADG): 0.83 kg for NORS group vs. 0.76 kg for tilmicosin group.Mortality: 1.2% for NORS vs. 0.5% for tilmicosin.	Nitric oxide, a molecule produced in most mammalian cells, has bactericidal and virucidal properties. Nasal instillation of a nitric oxide releasing solution (NORS) on arrival at the feedlot was recently reported as non-inferior to a parenteral injection of a macrolide antibiotic, tilmicosin, for control of bovine respiratory disease (BRD) in cattle at low-to-moderate risk of developing BRD. The …	Accessed on 15 September 2025	https://www.sciencedirect.com/science/article/pii/S0034528816300431
Murray et al., 2016	[83]	A retrospective epidemiological analysis of risk factors for a primary necropsy diagnosis of bovine respiratory disease	Europe	Retrospective Analysis	Beef and Dairy	sex, age, breed, season, herd size, humidity, movement, region	Mortality (primary necropsy diagnosis), proportional mortality rate (PMR) (median 18.6%), and crude herd mortality rate.	Bovine respiratory disease (BRD) is a multifactorial disease and the primary cause of both bovine morbidity and mortality in Ireland. The risk factors associated with a primary necropsy diagnosis of BRD among cattle in the traditional (non-feedlot) husbandry systems prevalent in Ireland have not been investigated previously. The aim of this case-control study was to investigate those risk factors…	Accessed on 15 September 2025	https://www.sciencedirect.com/science/article/pii/S0167587716302926
Murray et al., 2016	[115]	Evolving views on bovine respiratory disease: An appraisal of selected key pathogens – Part 1	Multiple	Review	Feedlot	season, commingling, transport	Evolving views on bovine respiratory disease: An appraisal of selected key pathogens – Part 1	Bovine respiratory disease (BRD) is one of the most commonly diagnosed causes of morbidity and mortality in cattle and interactions of factors associated with the animal, the pathogen and the environment are central to its pathogenesis. Emerging knowledge of a role for pathogens traditionally assumed to be minor players in the pathogenesis of BRD reflects an increasingly complex situation that wi…	Accessed on 15 September 2025	https://www.sciencedirect.com/science/article/pii/S1090023316301605
Murray et al., 2016	[116]	Evolving views on bovine respiratory disease: An appraisal of selected control measures – Part 2	Multiple	Review	Feedlot	lack of materinal immunity(premature weaning), age, arrival time	Outcomes discussed included mortality risk, average daily gain (ADG), BRD chronicity rates, and overall health costs.	Bovine respiratory disease (BRD) control poses significant challenges to the cattle industry worldwide. The sometimes complex interactions of factors associated with the animal, the pathogen and the environment complicate the implementation of effective control measures. Blanket vaccination or mass medication provides inconsistent control and the effective tackling of BRD will require innovative,…	Accessed on 15 September 2025	https://www.sciencedirect.com/science/article/pii/S1090023316301617
Neupane et al., 2019	[82]	House Flies (Musca domestica) Pose a Risk of Carriage and Transmission of Bacterial Pathogens Associated with Bovine Respiratory Disease (BRD)	North America	Cross-Sectional Study	Feedlot	pathogen exposure via vector	General impact of disease on feedlot performance and associated economic importance.	House flies are important nuisance pests in a variety of confined livestock operations. More importantly, house flies are known mechanical vectors of numerous animal and human pathogens. Bovine respiratory disease (BRD) is an economically important, complex illness of cattle associated with several bacteria and viruses. The role of flies in the ecology and transmission of bacterial pathogens asso…	Accessed on 15 September 2025	https://pubmed.ncbi.nlm.nih.gov/31635391/
Nobrega et al., 2021	[81]	Prevalence, Risk Factors, and Antimicrobial Resistance Profile of Respiratory Pathogens Isolated From Suckling Beef Calves to Reprocessing at the Feedlot: A Longitudinal Study	North America	Longitudinal Study	Cow-Calf, Feedlot	time of processing, weaning, and induction, antimicrobial resistance profile, metaphylactic treatment status	Morbidity and Mortality rates for feedlot cattle.	Here, we investigated the prevalence and risk factors for the presence of Histophilus somni, Mannheimia haemolytica, Mycoplasma bovis, and Pasteurella multocida in the respiratory tract of calves from the spring processing to the reprocessing at feedlots. Additionally, we characterized, phenotypically and genotypically, the antimicrobial resistance (AMR) profile of the four species. Calves from 2…	Accessed on 15 September 2025	https://www.frontiersin.org/journals/veterinary-science/articles/10.3389/fvets.2021.764701/full
O'Connor et al., 2013	[113]	A mixed treatment comparison meta-analysis of antibiotic treatments for bovine respiratory disease	North America	Meta-Analysis	feedlot	(antibiotic) treatment status	The authors utilized a mixed treatment comparison meta-analysis to conclude that tulathromycin and enrofloxacin are the most effective antibiotics for reducing retreatment incidence in feedlot calves with bovine respiratory disease, while treatments such as oxytetracycline and trimethoprim sulfur were identified as having the highest probability of being the least effective options.	In this publication we use mixed treatment comparison meta-analysis to compare the efficacy of antibiotic treatments for bovine respiratory disease in beef cattle. Studies were eligible for the meta-analysis if they were publically available and reported the assessment of antibiotic protocols registered for use in the United States (US) for bovine respiratory disease (BRD) in beef cattle and were…	Accessed on 15 September 2025	https://www.sciencedirect.com/science/article/pii/S0167587712004023
Padalino et al., 2021	[13]	Factors Affecting the Development of Bovine Respiratory Disease: A Cross-Sectional Study in Beef Steers Shipped From France to Italy	Europe	Cross-Sectional Study	Feedot	transportation, weather (temperature)	The research mentions mortality, costs of treatments, and production efficiency impairment.	Bovine respiratory disease (BRD) is a complex, multifactorial syndrome and one of the major welfare and economical concerns for the cattle industry. This 1-year cross-sectional study was aimed at documenting the prevalence of BRD-related pathogens and clinical signs before and after a long journey and at identifying possible predisposition factors. Male Limousine beef steers (n = 169) traveling f…	Accessed on 15 September 2025	https://www.frontiersin.org/journals/veterinary-science/articles/10.3389/fvets.2021.627894/full
Pardon et al., 2020	[70]	Pathogen-specific risk factors in acute outbreaks of respiratory disease in calves	Europe	Cross-Sectional Study	Beef, Dairy, Mixed	season, herd size, vax, bedding, pathogens	Outcomes discussed include mortality and the economic issue of antimicrobial use in different farming systems.	Respiratory tract infections (bovine respiratory disease) are a major concern in calf rearing. The objective of this study was to identify pathogen-specific risk factors associated with epidemic respiratory disease in calves. A cross-sectional study was conducted, involving 128 outbreaks (29 dairy, 58 dairy-mixed, and 41 beef) in Belgium (2016-2018). A semiquantitative PCR for 7 respiratory patho…	Accessed on 15 September 2025	https://www.journalofdairyscience.org/article/S0022-0302(20)30037-0/pdf
Picault et al., 2022	[71]	Modelling the effects of antimicrobial metaphylaxis and pen size on bovine respiratory disease in high and low risk fattening cattle	Europe	Retrospective Analysis	Feedlot	pen size, metaphylaxis/individual treatment status,	The authors assessed cumulative BRD duration, antimicrobial usage, mortality, and reduced weight gain, concluding that risk reduction at pen formation and selective collective treatments for high-risk groups are the most effective strategies for balancing disease control with antimicrobial consumption	Bovine respiratory disease (BRD) dramatically affects young calves, especially in fattening facilities, and is difficult to understand, anticipate and control due to the multiplicity of factors involved in the onset and impact of this disease. In this study we aimed to compare the impact of farming practices on BRD severity and on antimicrobial usage. We designed a stochastic individual-based mec…	Accessed on 15 September 2025	https://veterinaryresearch.biomedcentral.com/counter/pdf/10.1186/s13567-022-01094-1.pdf
Pratelli et al., 2021	[105]	Bovine respiratory disease in beef calves supported long transport stress: An epidemiological study and strategies for control and prevention	Europe	Randomized Control Trial	Feedlot	transportation	Productivity Loss: BRD responsible for increased mortalities and reduced feed efficiency.Carcass Merit: BRD linked to lower carcass quality.	BRD is associated with infectious agents, but management and transport-stress are trigger factors. Metaphylactic administration of antimicrobial reduces colonization of respiratory tract by pathogens, but the development of antibiotic-resistance raises public health concerns leading to propose new control strategies. The study analyzed nasopharyngeal swabs of 231 imported cattle, 10% of 49 trucks…	Accessed on 15 September 2025	https://www.sciencedirect.com/science/article/pii/S0034528820310699
Raboisson et al., 2016	[34]	Failure of Passive Immune Transfer in Calves: A Meta-Analysis on the Consequences and Assessment of the Economic Impact	Europe	Meta-Analysis	Cow-Calf	Immune Status	Productivity markers discussed include mortality risk, average daily gain, and longevity.	Low colostrum intake at birth results in the failure of passive transfer (FPT) due to the inadequate ingestion of colostral immunoglobulins (Ig). FPT is associated with an increased risk of mortality and decreased health and longevity. Despite the known management practices associated with low FPT, it remains an important issue in the field. Neither a quantitative analysis of FPT consequences nor…	Accessed on 15 September 2025	https://journals.plos.org/plosone/article/file?id=10.1371/journal.pone.0150452&type=printable
Regev-Shosani et al., 2013	[107]	Prophylactic nitric oxide treatment reduces incidence of bovine respiratory disease complex in beef cattle arriving at a feedlot	North America	Randomized Control Trial	Feedlot	transportation, commingling, weaning status, treatment status	Economic Loss: Approximately $1 billion lost annually due to BRDc mortality and morbidity.Carcass Merit: Decreased yield grades and reductions in beef tenderness.	Bovine respiratory disease complex (BRDc), is a challenging multi-factorial health issue caused by viral/bacterial pathogens and stressors linked with the transport and mixing of cattle, negatively impacting the cattle feedlot industry. Nitric oxide (NO) is a naturally occurring molecule with antimicrobial attributes. This study tests whether NO can prevent the symptoms associated with BRDc. Eigh…	Accessed on 15 September 2025	https://www.sciencedirect.com/science/article/pii/S0034528813002154
Regev-Shosani et al., 2017	[112]	Non-inferiority of nitric oxide releasing intranasal spray compared to sub-therapeutic antibiotics to reduce incidence of undifferentiated fever and bovine respiratory disease complex in low to moderate risk beef cattle arriving at a commercial feedlot	North America	Case-Control Study	Feedlot	transport, commingling, weaning status (early), auction derived	Average Daily Weight Gain: 1.17 kg for NORS group vs. 1.18 kg for antibiotic group.Mortality: No significant difference in mortality in the first 35 days.	Undifferentiated fever, or bovine respiratory disease complex (BRDc), is a challenging multi-factorial health issue caused by viral/bacterial pathogens and stressors linked to the transport and mixing of cattle, negatively impacting the cattle feedlot industry. Common practice during processing at feedlots is administration of antibiotic metaphylaxis to reduce the incidence of BRDc. Nitric oxide …	Accessed on 10 October 2025	https://www.sciencedirect.com/science/article/pii/S0167587715001397
Rojas et al., 2022	[80]	Predicting Bovine Respiratory Disease Risk in Feedlot Cattle in the First 45 Days Post Arrival	Europe	Cohort Study	Feedlot	pen housing, body weight, sex, quarter of arrival, herd size	This research focuses on BRD morbidity and the potential lost value from morbid animals compared to healthy ones.	Bovine respiratory disease (BRD) is the leading cause of morbidity in feedlot cattle. The ability to accurately identify the expected BRD risk of cattle would allow managers to detect high-risk animals more frequently. Five classification models were built and evaluated towards predicting the expected BRD risk (high/low) of feedlot cattle within the first 45 days on feed (DOF) and incorporate an …	Accessed on 10 October 2025	https://pmc.ncbi.nlm.nih.gov/articles/PMC9029152/
Salem et al., 2020	[96]	Global Transmission, Spatial Segregation, and Recombination Determine the Long-Term Evolution and Epidemiology of Bovine Coronaviruses	Europe	Randomized Control Trial	Cow-Calf	Virus, Coinfection	Economic Costs: Large costs attributed to mortality and impeded growth performances.	Bovine coronavirus (BCoV) is widespread in cattle and wild ruminant populations throughout the world. The virus causes neonatal calf diarrhea and winter dysentery in adult cattle, as well as upper and lower respiratory tract infection in young cattle. We isolated and deep sequenced whole genomes of BCoV from calves with respiratory distress in the south–west of France and conducted a comparative …	Accessed on 10 October 2025	https://www.mdpi.com/1999-4915/12/5/534
Sanguinetti et al., 2024	[92]	An Expert Consensus Study Regarding Management Practices to Prevent Infectious Mortality in Preweaned Beef Calves in Western Canada	North America	Survey	Cow-Calf	vax status, antibiotic treatment status, biosecurity, breeding	Key outcomes are preweaning mortality, weaning weight, and the expected revenue from calf sales.	Disease prevention is a cornerstone of herd management for minimizing preweaning calf mortality. However, scientific evidence about the usefulness of practices in herds is scarce. The first objective was for a group of veterinarians to determine which practices are most useful considering their effectiveness, ease of implementation, and economic feasibility. A second objective was for them to def…	Accessed on 10 October 2025	https://www.mdpi.com/2306-7381/11/10/453
Santinello et al., 20223	[79]	Effects of vaccination timing and target pathogens on performances and antimicrobial use in long-transported Charolais beef cattle from France to Italy - A retrospective study	Europe	Retrospective Analysis	Feedlot	Climate, Commingling, Immune Status, Transport	The paper explores slaughter age, carcase weight, average daily carcase gain, and mortality.	Antimicrobial use (AMU) in the livestock sector is a major driver of antimicrobial resistance. Italian beef industry strongly relies on the import of young cattle from France, which are commingled in sorting facilities before transportation to Italy. Both commingling and transportation are stressors for animals and lead to higher risk of bovine respiratory disease (BRD), which in turn increases t…	Accessed on 10 October 2025	https://www.sciencedirect.com/science/article/pii/S0167587724000163?via%3Dihub
Schaefer et al., 2012	[118]	The non-invasive and automated detection of bovine respiratory disease onset in receiver calves using infrared thermography	North America	Case-Control Study	Feedlot	transport, auction	The authors concluded that an automated, RFID-driven infrared thermography system can detect bovine respiratory disease (BRD) with 93% test efficiency, often identifying cases before animal managers recognize clinical signs, thereby offering a non-invasive method to mitigate significant economic losses from treatment costs and reduced animal performance	Bovine respiratory disease complex (BRD) causes considerable economic loss and biosecurity cost to the beef industry globally and also results in significant degradation to the welfare of affected animals. The successful treatment of this disease depends on the early, timely and cost effective identification of affected animals. The objective of the present study was to investigate the use of an …	Accessed on 10 October 2025	https://www.sciencedirect.com/science/article/pii/S0034528811003833
Schibrowski et al., 2018	[78]	Mycoplasma bovis and bovine respiratory disease: A risk factor study in Australian feeder cattle	Australia	Retrospective Analysis	Feedlot	Age, Breed, Climate, Commingling, Preconditioning, Season, Weight	The study addresses clinical disease and death as primary outcomes of interest.	Mycoplasma bovis can be a bacterial inhabitant of the upper respiratory tract of healthy bovines. In body regions other that the upper respiratory tract however, M. bovis is associated with a number of clinical syndromes such as bovine respiratory disease (BRD). This study used two enzyme-linked immunosorbent assays to assess the sero-status of M. bovis-specific antibodies in Australian feeder ca…	Accessed on 10 October 2025	https://www.sciencedirect.com/science/article/pii/S0167587717307146
Smith D., 2020	[77]	Risk factors for bovine respiratory disease in beef cattle	North America	Review	Cow-Calf, Stocker, Feedlot	pathogens, host iommunity, environment, transportation, weaning	The paper discusses pre-weaning death, reduced weaning weights, and morbidity in stocker operations.	Bovine respiratory disease (BRD) is the leading cause of death in beef calves 3 weeks of age to weaning and is the leading cause of morbidity and mortality in beef feeding and finishing systems. Each outbreak of respiratory disease is the result of the completion of a sufficient cause, which might have also included components of viral and bacterial pathogens, a certain state of immunity, or othe…	Accessed on 10 October 2025	https://www.cambridge.org/core/journals/animal-health-research-reviews/article/risk-factors-for-bovine-respiratory-disease-in-beef-cattle/160FF226BB3B273A389AE4BBE58AAE13
Smith K, et al., 2022	[76]	Determining relevant risk factors associated with mid- and late-feeding-stage bovine respiratory disease morbidity in cohorts of beef feedlot cattle	North America	Cohort Study	Feedlot	Season	Outcomes include morbidity and mortality across different stages of the feeding phase.	Previous bovine respiratory disease (BRD) research has focused on events early in the feeding phase, but the objective of this study was to determine characteristics and risk factors associated with cohort-level BRD morbidity in the middle and late portions of the feeding phase. The analysis was performed on records from 13 commercial feedlots in the United States from 2017 through 2020. Cohorts …	Accessed on 10 October 2025	https://www.sciencedirect.com/science/article/pii/S2590286522000647?via%3Dihub
Smith K, et al., 2022	[75]	Risk factors for mid- and late-feeding-stage bovine respiratory morbidity and mortality based on individual animal treatments of beef feedlot cattle	North America	Retrospective Analysis	Feedlot	Lot Size, Season, Sex, Weight	This study specifically identifies factors influencing morbidity and mortality timing within the feedlot cycle.	Previously published research on bovine respiratory disease (BRD) has emphasized the initial portion of the feeding phase; yet, little work has investigated risk factors associated with BRD incidence later in the feeding period. Our study objective was to identify risk factors associated with BRD morbidity and mortality timing within the feeding phase. Individual animal records for first BRD trea…	Accessed on 10 October 2025	https://www.sciencedirect.com/science/article/pii/S2590286522000635?via%3Dihub
Snowder et al., 2005	[126]	Influence of breed, heterozygosity, and disease incidence on estimates of variance components of respiratory disease in preweaned beef calves	North America	Retrospective Analysis	Cow-Calf	breed/genetics, Heterozygosity (heritability)	The analysis included calf mortality, death loss, weaning weights, and the effect of disease on weight gain.	The objective of this study was to characterize genetic and environmental factors influencing bovine respiratory disease (BRD) in beef cattle. Records from nine purebred and three composite breeds and a variety of F1 and three-way crosses, including the progeny of 12 additional different sire breeds produced over a 20-yr period (1983 to 2002), were evaluated for breed and heterozygosity effects o…	Accessed on 10 October 2025	https://academic.oup.com/jas/article/83/6/1247/4803126
Snowder et al., 2006	[14]	Bovine respiratory disease in feedlot cattle: Environmental, genetic, and economic factors	North America	Retrospective Analysis	Feedlot	sex, breed, days on feed, castration,	Outcomes include mortality, average daily gain (ADG), carcase weight, and slaughter age.	The objective of this study was to characterize genetic, environmental, and economic factors related to the incidence of bovine respiratory disease (BRD) in feedlot calves. Records from 18,112 calves representing 9 breeds (Angus, Braunvieh, Charolais, Gelbvieh, Hereford, Limousin, Pinzgauer, Red Poll, and Simmental) and 3 composite types (MARC I, MARC II, and MARC III) over a 15-yr period (1987 t…	Accessed on 10 October 2025	https://academic.oup.com/jas/article/84/8/1999/4777251
Snowder G., 2009	[74]	Genetics, environment and bovine respiratory disease	North America	Review	Feedlot	Genetics, management practices, environmental risk factors	The review mentions incidence rates, mortality, and improvements in health and production through immune selection.	The heritability estimates for resistance and/or susceptibility to bovine respiratory disease (BRD) are small, suggesting response to direct selection will be slow. The number of mammalian genetic markers associated with resistance to specific pathogens or improved immunity is increasing and will provide additional information for developing selection criteria for producing animals with an innate…	Accessed on 10 October 2025	https://www.cambridge.org/core/journals/animal-health-research-reviews/article/genetics-environment-and-bovine-respiratory-disease/378A07DC5D25734CD4FD6DD3E2967ADD
Sorin-Dupont et al., 2023	[72]	Modeling the effects of farming practices on bovine respiratory disease in a multi-batch cattle fattening farm	Europe	Retrospective Analysis	Feedlot	Herd size, transportation, genetics, commingling	The authors evaluated cumulative incidence, epidemic peak height, antimicrobial usage (AMU), and case detection sensitivity, concluding that organizing cattle into multiple smaller batches sorted by individual risk level significantly reduces pathogen spread and antibiotic reliance compared to maintaining a unique large batch	Bovine Respiratory Disease (BRD) affects young bulls, causing animal welfare and health concerns as well as economical costs. BRD is caused by an array of viruses and bacteria and also by environmental and abiotic factors. How farming practices influence the spread of these causal pathogens remains unclear. Our goal was to assess the impact of zootechnical practices on the spread of three causal …	Accessed on 10 October 2025	https://hal.science/hal-04276456/file/1-s2.0-S0167587723001733-main.pdf
Sweiger S. and Nichols M., 2010	[73]	Control Methods for Bovine Respiratory Disease in Stocker Cattle Author links open overlay panel	North America	Review	Stocker	Management practices, mproper nutrition, comingling and transportation	The authors evaluated morbidity and mortality rates, average daily gain (ADG), treatment costs, and overall profitability, concluding that implementing a systems-level approach to nutritional management, biocontainment through cattle movement, and early disease intervention is critical to managing the "hidden costs" of subclinical disease and maximizing cattle performance	The authors provide a review of the foundations of a sound preconditioning or backgrounding health program for stocker cattle. A systematic approach to a health program for high-risk stocker calves has been used, with discussion of purchasing and arrival considerations; nutritional management; cattle movement management; prevention, control, and treatment of bovine respiratory disease (BRD); and …	Accessed on 10 October 2025	https://www.sciencedirect.com/science/article/pii/S0749072010000149
Szasz et al., 2023	[54]	Comparative effectiveness of intranasal and parenteral vaccines for prevention of bovine respiratory disease in feedlot heifers	North America	Randomized Control Trial	Feedlot	auction, treatment status	Total Death Loss: Less in heifers receiving combined vaccines vs. parenteral only.BRD Mortality: Tended to be less in combined vaccine groups.Growth and Carcass Traits: Evaluated and found unaffected by the specific vaccine treatments.	Our objective was to examine the effects on bovine respiratory disease (BRD) when administering a trivalent intranasal modified live virus (MLV) vaccine in conjunction with 1 of 2 different parenteral MLV respiratory vaccines containing Mannheimia haemolytica (MH) toxoid relative to 2 vaccination protocols containing only parenteral MLV respiratory vaccine and MH toxoid. Heifers (BW = 304 ± 5.7 k…	Accessed on 10 October 2025	https://www.sciencedirect.com/science/article/pii/S2590286523000502
Tang M. and Lhermie G., 2023	[15]	Risk factors associated with calf mortality in Western Canadian cow-calf operations	North America	Survey	Cow-Calf	breeding, season, castration, weaning, feed/water quality, vax practices	This paper focused almost exclusively on pre-weaning mortality proportions and producer-reported causes of death.	This study examined the influence of management practices and herd demographics on calf mortality proportions in Western Canadian cow-calf operations, utilizing data from the second Western Canadian Cow-calf Survey. The survey was conducted between October 23, 2017, and February 28, 2018. The survey, which was open to all cow-calf producers across Western Canada, provided producer-reported data r…	Accessed on 10 October 2025	https://www.sciencedirect.com/science/article/pii/S0167587723001538
Taylor et al., 2010	[87]	The epidemiology of bovine respiratory disease: What is the evidence for preventive measures?	North America	Review	Cow-Calf, Stocker, Feedlot	Stress (aborting heifers), arrival time, management practices, nutrition	This study reviews morbidity, mortality, and ADG as affected by various processing and nutritional interventions.	Bovine respiratory disease (BRD) is the most common and costly disease of beef cattle in North America. Despite extensive research, industry practices are often more informed by dogma than by fact. Frequently advocated interventions, including vaccination, various processing procedures, and nutritional manipulation, have limited impact on morbidity and mortality. Evidence for use of oral antimicr…	Accessed on 10 October 2025	https://pmc.ncbi.nlm.nih.gov/articles/PMC2978987/
Taylor et al., 2010	[6]	The epidemiology of bovine respiratory disease: What is the evidence for predisposing factors?	North America	Review	Cow-Calf, Stocker, Feedlot	Transportation, commingling, weight, weather	The text discusses morbidity, mortality, and reductions in ADG caused by disease and lung lesions.	Bovine respiratory disease (BRD) is the most costly disease of beef cattle in North America. It is multi-factorial, with a variety of physical and physiological stressors combining to predispose cattle to pneumonia. However, efforts to discern which factors are most important have frequently failed to establish definitive answers. Calves are at highest risk shortly after transport. Risk factors i…	Accessed on 10 October 2025	https://pmc.ncbi.nlm.nih.gov/articles/PMC2942046/
Theurer et al., 2021	[55]	Bovine respiratory disease during the mid-portion of the feeding period: Observations of frequency, timing, and population from the field	North America	Retrospective Analysis	Feedlot	herd size, weight, adg, days on feed, sex	Overall Mortality: 2.54% for high-performing cattle vs. 4.83% for high-risk cattle.Average Daily Gain (ADG): 1.54 kg/d for high-performing vs. 1.43 kg/d for high-risk.Gain:Feed (G:F): 0.1520 for high-performing vs. 0.1486 for high-risk.Carcass Traits: Hot carcass weight (384.4 kg), dressing percentage (64.31%), and quality grade (94.78% prime/choice).	The objective of this study is to provide observations related to bovine respiratory disease (BRD) in high-performing cattle during the mid-portion of the feeding period describing the occurrence, timing, and population. Data from a feedlot in Kansas were evaluated for temporal occurrence of BRD in high-performing and high-risk calves on a lot level. High-performing calves were categorized based …	Accessed on 10 October 2025	https://www.sciencedirect.com/science/article/pii/S2590286521000070
Theurer et al., 2021	[104]	Bovine respiratory disease during the mid-portion of the feeding period: Observations from vaccination history, viral and bacterial prevalence, and rate of gain in feedlot cattle	North America	Retrospective Analysis	Feedlot	Vaccination, Commingling	Overall Mortality: 2.32% total mortality across the study population.BRD Mortality: 1.38% mortality specifically attributed to BRD.Rate of Gain: ADG evaluated by incidence of BRD; infected cattle had lower ADG through 30 days on feed.	The objective of this research was to provide preliminary observations related to bovine respiratory disease (BRD) morbidity in high-performing cattle related to cow-calf operations, number of vaccines received before the feedlot, viral and bacterial presence in the nasal cavity during the mid-feeding period, and rate of gain related to incidence of BRD. Health outcomes were evaluated from 4,346 …	Accessed on 10 October 2025	https://www.sciencedirect.com/science/article/pii/S2590286521000082?via%3Dihub
Uddin et al., 2023	[88]	Auction market placement and a rest stop during transportation affect the respiratory bacterial microbiota of beef cattle	North America	Cross-Sectional Study	Feedlot	Transportation, weather, commingling	This article addresses mortalities, reduced feed efficiency, and economic losses from transport stress.	Bovine respiratory disease (BRD) is a significant health problem in beef cattle production, resulting in considerable economic losses due to mortalities, cost of treatment, and reduced feed efficiency. The onset of BRD is multifactorial, with numerous stressors being implicated, including transportation from farms to feedlots. In relation to animal welfare, regulations or practices may require ma…	Accessed on 10 October 2025	https://www.frontiersin.org/journals/microbiology/articles/10.3389/fmicb.2023.1192763/full
Urban-Chimel R. and Grooms D. L., 2012	[56]	Prevention and Control of Bovine Respiratory Disease	North America	Review	Feedlot	Transportation, weight, age, nutritional status, environmental(temperature, humidity, ventilation)	The authors evaluated morbidity and mortality, average daily gain, feed efficiency, and carcass quality, concluding that implementing preconditioning programs, targeted metaphylaxis, and strategic vaccination can significantly mitigate the massive economic losses and health impacts associated with the bovine respiratory disease complex	Bovine respiratory disease (BRD) constitutes one of the key health issues and most costly problems occurring in cattle in the U.S and all part of the world. Increased morbidity and mortality, decreased weight gains, decreased feed utilization, decrease carcass quality and increased prophylaxis and therapy lead to enormous economic losses. This is a disease complex that involves multiple microbial…	Accessed on 10 October 2025	https://livestockscience.in/wp-content/uploads/2012/Bovine_Respiratory_Disease.pdf
Werid et al., 2023	[94]	Comparative Analysis of the Prevalence of Bovine Viral Diarrhea Virus in Cattle Populations Based on Detection Methods: A Systematic Review and Meta-Analysis	Multiple	Systematic Review and Meta-Analysis	Beef and Dairy	herd size/type, breeding, season/location, management, coinfection, commingling, age *NOT BRD*	Fatal Disease: BVDV linked to fatal mucosal disease.Productivity Impact: Pathogens cited for negative production effects.	Infectious diseases of cattle, including bovine viral diarrhea (BVD), pose a significant health threat to the global livestock industry. This study aimed to investigate the prevalence and risk factors associated with bovine viral diarrhea virus (BVDV) infections in cattle populations through a systematic review and meta-analysis. PubMed, Web of Science, and Scopus were systematically searched for…	Accessed on 10 October 2025	https://www.mdpi.com/2076-0817/12/8/1067
Werid et al., 2024	[91]	Bovine Parainfluenza-3 Virus Detection Methods and Prevalence in Cattle: A Systematic Review and Meta-Analysis	Multiple	Systematic Review and Meta-Analysis	Beef, Dairy, Others	Virus *NOT BRD*	This meta-analysis identifies reduced weight gain and decreased milk production as key productivity losses.	Bovine parainfluenza-3 virus (BPI3V) is an important respiratory pathogen in cattle, contributing to syndromes in the bovine respiratory disease complex (BRDC). Despite its significance, the understanding of its prevalence remains fragmented, especially within the larger framework of BRDC. This systematic review and meta-analysis aimed to determine the global prevalence of BPI3V in cattle using v…	Accessed on 17 October 2025	https://www.mdpi.com/2076-2615/14/3/494
Cernicchiaro et al., 2012	[119]	Associations between the distance traveled from sale barns to commercial feedlots in the United States and overall performance, risk of respiratory disease, and cumulative mortality in feeder cattle during 1997 to 2009	North America	Longitudinal Study	Feedlot	distance traveled (transportation), season of arrival, body weight, gender	The authors assessed cumulative mortality, BRD morbidity risk, average daily gain (ADG), and hot carcass weight (HCW).	Most beef cattle are transported at least once during their lives, and this potentially stressful practice may affect subsequent health and performance. Limited research is available quantifying the effects of transport on feedlot performance and health, and particularly the risk of bovine respiratory disease complex (BRD), which is the most common disease of weaned calves after arrival to the fe…	Accessed on 17 October 2025	https://academic.oup.com/jas/article/90/6/1929/4764682
Wilkins 2015	[123]	Evaluation of initial body weight and supplementation levels on health and performance of newly received stocker calves	North America	Thesis	Stocker	transportation(distance traveled), weight, diet/nutrients	This study measured total weight gain, average daily gain (ADG), and morbidity (BRD incidence density). It noted that mortality was monitored, though the rate in this specific trial was 0%.	These study objectives were to evaluate the effects of: initial bodyweight, energy supplementation, distance and days traveled and hair coat shedding on performance and health. Crossbred heifers (n=120) were purchased as either lightweight (136 kg) or heavyweight (226 kg) calves. Factors affecting morbidity and growth were tested using Poisson or linear regression (PROC GLIMMIX), with a correlati…	Accessed on 17 October 2025	https://www.proquest.com/docview/1749033274?pq-origsite=gscholar&fromopenview=true&sourcetype=Dissertations%20&%20Theses
Wilson et al., 2017	[124]	BEEF SPECIES SYMPOSIUM: Best management practices for newly weaned calves for improved health and well-being	North America	Review	Stocker, Feedlot	Location of purchase, underlying health conditions, season of arrival, transportation, commingling, pre-mature weaning	The authors reviewed impacts on mortality, average daily gain (ADG), feed efficiency, carcass merit, and market value. The study also highlighted the effects of shrink (body weight loss) during transport.	Morbidity and mortality in newly weaned calves resulting from bovine respiratory disease (BRD) continue to be the most significant problems facing the beef industry. Morbidity attributed to BRD accounts for approximately 75% of total feedlot morbidity. Several experiments have documented the economic impacts of BRD. Direct costs attributable to BRD include death loss, treatment and labor costs, a…	Accessed on 17 October 2025	https://academic.oup.com/jas/article/95/5/2170/4703679
Wisnieski et al., 2021	[89]	Predictive modeling of bovine respiratory disease outcomes in feedlot cattle: A narrative review	North America	Review	Feedlot	environment, risk designation, transportation, diet, vax, exposure, weaning, castration, temperament, signalment (sex, weight, age)	The review lists morbidity, mortality, treatment response, relapse, and lower feed efficiency as predictable outcomes.	Predictive modeling, which aims to predict a current or future event, is a potential way to improve identification of cattle at-risk for new onset bovine respiratory disease (BRD) and other BRD-related outcomes, including mortality, treatment response, relapse, and disease severity. Although recently there has been increased interest in predictive models for BRD-related outcomes, this research ar…	Accessed on 17 October 2025	https://www.sciencedirect.com/science/article/pii/S1871141321002742
Wisnieski et al., 2022	[102]	Predictive Models for Weekly Cattle Mortality after Arrival at a Feeding Location Using Records, Weather, and Transport Data at Time of Purchase	North America	Retrospective Analysis	Feedlot	Arrival Season, Weather, Transportation	Weekly Mortality: Random forest models predicted weekly all-cause mortality from Day 1 to Day 42.Economic Correlation: Each percentage increase in mortality adds approximately 1 USD/head in costs.	Feedlot mortality negatively affects animal welfare and profitability. To the best of our knowledge, there are no publications on predictive models for weekly all-cause mortality in feedlot cattle. In this study, random forest models to predict weekly mortality for cattle purchase groups (n = 14,217 purchase groups; 860,545 animals) from arrival at the feeding location (Day 1) to Day 42 and cumul…	Accessed on 17 October 2025	https://www.mdpi.com/2076-0817/11/4/473
Wolfger et al., 2015	[125]	Feeding behavior as an early predictor of bovine respiratory disease in North American feedlot systems	North America	Case-Control Study	Feedlot	diet, feeding schedule	This research focused on morbidity (treatment rates) and listed growth performance as a factor that could be altered by pulling and examining healthy animals.	Bovine respiratory disease (BRD), which can cause substantial losses for feedlot operations, is often difficult to detect based solely on visual observations. The objectives of the current study were to determine a BRD case identification based on clinical and laboratory parameters and assess the value of feeding behavior for early detection of BRD. Auction-derived, mixed-breed beef steers (n = 2…	Accessed on 17 October 2025	https://academic.oup.com/jas/article/93/1/377/4701440
Woolums et al., 2013	[48]	Producer survey of herd-level risk factors for nursing beef calf respiratory disease	North America	Survey	Cow-Calf	age, herd size, region, castration, vax status,	BRD Mortality: ≥1 calf died because of BRD in 46.4% of operations where BRD was detected.Economic Impact: Deaths attributable to BRD cost producers >$643 million in 2010.Pre-weaning Mortality: Death attributable to BRD for 16% of calves born alive that subsequently die.	To identify herd-level risk factors for bovine respiratory disease (BRD) in nursing beef calves. Population-based cross-sectional survey. 2,600 US cow-calf producers in 3 Eastern and 3 Plains states. The associations of herd characteristics with BRD detection in calves and cumulative BRD treatment incidence were determined. 459 (177%) surveys were returned and met the inclusion criteria; 48% and …	Accessed on 17 October 2025	https://avmajournals.avma.org/view/journals/javma/243/4/javma.243.4.538.xml
Abi Younes et al., 2024	[9]	Variation in Pen-Level Prevalence of BRD Bacterial Pathogens and Antimicrobial Resistance Following Feedlot Arrival in Beef Calves	North America	Cohort Study	Feedlot	Season, Metaphylaxis	The source tracks morbidity (BRD incidence) and total mortalities attributed to respiratory disease or other causes like bloat.	Antimicrobials are crucial for treating bovine respiratory disease (BRD) in beef feedlots. Evidence is needed to support antimicrobial use (AMU) decisions, particularly in the early part of the feeding period when BRD risk is highest. The study objective was to describe changes in prevalence and antimicrobial susceptibility of BRD bacterial pathogens at feedlot processing (1 day on feed (1DOF)), …	Accessed on 17 October 2025	https://www.mdpi.com/2079-6382/13/4/322
Young et al., 2023	[90]	Factors Affecting Antibody-Mediated Immune Response and Cellular-Mediated Immune Response in Weaned Brahman Calves	North America	Randomized Control Trial	Cow-Calf	Sex, Weight, Weaning	The paper evaluates growth efficiency, average daily gain, and body weight in relation to immune competence.	Selecting high-immune-responding cattle benefits the individual animal and the herd. To assess factors that have a role in determining the immune status of cattle, this study used 55 weaned bull and 57 weaned heifer Brahman calves. Antibody-mediated immune response (AMIR) was determined by using a vaccine-specific IgG, enzyme-linked immunosorbent assay (ELISA) in response to cattle receiving the …	Accessed on 17 October 2025	https://www.mdpi.com/2673-933X/3/4/32
Zeineldin et al., 2019	[85]	Contribution of the Mucosal Microbiota to Bovine Respiratory Health	North America	Review	Feedlot	age	This review highlights morbidity, mortality, and general production loss linked to respiratory health.	Recognizing the respiratory tract as a dynamic and complex ecosystem has enhanced our understanding of the pathophysiology of bovine respiratory disease (BRD). There is widespread evidence showing that disease-predisposing factors often disrupt the respiratory microbial ecosystem, provoking atypical colonization patterns and a progressive dysbiosis. The ecological factors that shape the respirato…	Accessed on 17 October 2025	https://www.sciencedirect.com/science/article/pii/S0966842X19300988?via%3Dihub
Zhang et al., 2019	[86]	Respiratory viruses identified in western Canadian beef cattle by metagenomic sequencing and their association with bovine respiratory disease	North America	Case-Control Study	Feedlot	viruses?	The authors identified 21 viruses in western Canadian feedlot cattle using metagenomic sequencing and concluded that influenza D virus (IDV), bovine rhinitis B virus (BRBV), bovine rhinitis A virus (BRAV), bovine coronavirus (BCV), and bovine respiratory syncytial virus (BRSV) are significantly associated with bovine respiratory disease (BRD) and its associated economic losses, despite significan…	Bovine respiratory disease (BRD) causes considerable economic losses in North America. The pathogenesis involves interactions between bacteria, viruses, environment and management factors. Primary viral infection can increase the risk of secondary fatal bacterial infection. The objective of this study was to use metagenomic sequencing to characterize the respiratory viromes of paired nasal swabs …	Accessed on 17 October 2025	https://onlinelibrary.wiley.com/doi/pdfdirect/10.1111/tbed.13172

## Sheet: Additional Study Details
Author	Title	Study Population	Productivity Outcomes	Proportions of Cattle Breeds
Akter et al., 2021	Hematological and immunological responses to naturally occurring bovine respiratory disease in newly received beef calves in a commercial stocker farm	Stocker	Productivity outcomes discussed included mortality (including necropsy findings) and the number of antibiotic treatments required.	Mixed-breed male calves: 100%, Total Calves: 40
Ambrose et al., 2023	Characterisation of the Upper Respiratory Tract Virome of Feedlot Cattle and Its Association with Bovine Respiratory Disease	Feedlot	Productivity Impact: BRD leads to reduced growth rates and mortality.	Bos Taurus Castrated Males: 100%, Total Cattle: 288
Andres-Lasheras et al., 2021	Prevalence and Risk Factors Associated With Antimicrobial Resistance in Bacteria Related to Bovine Respiratory Disease—A Broad Cross-Sectional Study of Beef Cattle at Entry Into Canadian Feedlots	Feedlot	Morbidity (clinical diagnosis in 12.0% of cattle) and Mortality (5.6% succumbed to the disease) recorded during the first 120 days post-arrival.	Cattle Breeds: N/A. Beef-type cattle: 2,055 animals,72.8% of study population. Dairy-type cattle: 769 animals, 27.2% of study population.
Andres-Lasheras et al., 2022	Bovine Respiratory Disease: Conventional to Culture-Independent Approaches to Studying Antimicrobial Resistance in North America	Feedlot	Proportion of Mortality: BRD accounts for 40–50% of total feedlot cattle mortalities.Economic Impact: Costs include mortalities and reduced animal performance.	Cattle Breeds: N/A, Total Cattle: N/A
Avra et al., 2017	A retrospective analysis of risk factors associated with bovine respiratory disease treatment failure in feedlot cattle	Feedlot	Treatment failure (defined as death or retreatment), morbidity (16.2% incidence), net returns, and antimicrobial treatment costs.	Cattle Breeds: N/A, Holstein Breed was removed prior to final analysis.
Babcock et al., 2013	Predicting cumulative risk of bovine respiratory disease complex (BRDC) using feedlot arrival data and daily morbidity and mortality counts	Feedlot	Morbidity (cumulative risk) and Mortality counts during the first 30 days of the feeding period.	Cattle Breeds: N/A
Blakebrough-hall et all., 2021	Factors associated with bovine respiratory disease case fatality in feedlot cattle	Feedlot	Case fatality rate (13.2%), Average Daily Gain (ADG) to first pull, weight at first pull, number of treatments, and economic losses ($1,173.54 per mortality).	Cattle Breeds: N/A, breed was included as a fixed effect in the statistical models.
Calderon Bernal et al., 2022	Cluster analysis of bovine respiratory disease (BRD)-associated pathogens shows the existence of two epidemiological patterns in BRD outbreaks	Feedlot	Economic loss, morbidity, and mortality associated with disease outbreaks.	Cattle Breeds: N/A
Campbell et al., 2023	Antimicrobial Use in Canadian Cow–Calf Herds	Cow-Calf	AMU awareness and stewardship contribute to better disease prevention and herd productivity	Cattle Breeds: N/A, Total Cattle: N/A
Catania et al., 2020	Infection Dynamics of Mycoplasma bovis and Other Respiratory Mycoplasmas in Newly Imported Bulls on Italian Fattening Farms	Feedlot	Carcass Weight Loss: BRD estimated to cause a decrease in mean carcass weight of at least 9 kg.Mortality: Animals lost during the study due to mortality or early slaughtering.	Cattle Breeds: N/A, Total Cattle: 240
Cernicchiaro et al., 2012	Associations between weather conditions during the first 45 days after feedlot arrival and daily respiratory disease risks in autumn-placed feeder cattle in the United States	Feedlot	This article examined cumulative morbidity incidence risks and daily treatment cases.	Cattle Breeds: N/A, Total Cattle: 288,388
Cernicchiaro et al., 2012	Effects of body weight loss during transit from sale barns to commercial feedlots on health and performance in feeder cattle cohorts arriving to feedlots from 2000 to 2008	Feedlot	This study quantified overall mortality, cumulative BRD morbidity, average daily gain (ADG), and hot carcass weight (HCW).	Cattle Breeds: N/A, Total Cattle: N/A
Chen et al., 2022	Scoping Review on Risk Factors and Methods for the Prevention of Bovine Respiratory Disease Applicable to Cow–Calf Operations	Cow-Calf	Morbidity, Mortality (accounts for ~24-27% of nonpredator death loss), Average Daily Gain (ADG) (decreases of 24–900 g), and economic cost ($3 billion annually).	Cross-bred: 110/225, 41.5% articles mentioned cross bred animals in this scoping review. Hereford Bred: 11/265 evaluate animal phenotypes as a risk factor. 4/11 (36.3%) mention hereford. Beef herds: 182/265 (68.7%)
Cirone et al., 2019	Prevalence of Pathogens Related to Bovine Respiratory Disease Before and After Transportation in Beef Steers: Preliminary Results	Feedlot	Mortality, carcass quality, and performance losses following long-distance transportation.	Limousine Beef steers: 100%, Total Cattle: 56
Crawford et al., 2022	Feeding a high-energy finishing diet upon arrival to high-risk feedlot calves: effects on health, performance, ruminal pH, rumination, serum metabolites, and carcass traits	Feedlot	This paper evaluated average daily gain (ADG), gain:feed (G:F) ratio, hot carcass weight (HCW), fat thickness, and mortality.	Cattle Breeds: N/A, Total Cattle: 400
Credille B., 2022	High-Risk Cattle Management and Stocker Calf Health	Stocker, Feedlot	Reduced BRD morbidity and mortality through management of high-risk calves	Charloais calves: 100%, Total Calves: 135
Crosby et al., 2018	Comparative efficacy of enrofloxacin to that of tulathromycin for the control of bovine respiratory disease and prevalence of antimicrobial resistance in Mannheimia haemolytica in calves at high risk of developing bovine respiratory disease	Stocker	This paper examined mortality rates during a 45-day follow-up period. It also discussed morbidity through treatment requirements and mentioned economic losses from reductions in feed efficiency and carcass quality.	Stocker Calves: 100%, Total Calves: 341
Cummings et al., 2023	Assessing the Role of Systems Thinking for Stocker Cattle Operations	Stocker	Enhanced BRD management efficiency using systems thinking in stocker cattle operations	Cattle Breeds: N/A, Total Cattle: N/A
Engelken T., 2020	How Does Housing Influence Bovine Respiratory Disease in Confinement Cow-Calf Operations?	Cow-Calf	Calf survival (at birth and weaning), birth weight, weaning weight, cow milk production, scours morbidity, and estrus occurrence 40 days post-calving.	Cattle Breeds: N/A
Erickson et al., 2024	Comparison of postweaning bovine respiratory disease treatment rates between non-vaccinated control beef calves and calves variably primed and boosted using commercially available bovine coronavirus vaccines	Cow-Calf	Reduced BRD treatment rates via coronavirus vaccination; V1 group had 2.2x lower treatment odds than control	Cattle Breeds: N/A
Gay E. and Barnouin J., 2009	A nation-wide epidemiological study of acute bovine respiratory disease in France	Beef and Dairy	This article reported cumulative mortality, lethality proportions, and cumulative morbidity incidence at both the farm and animal levels.	Cattle Breeds: N/A, Total Cattle: N/A
Green et al., 2023	Influence of the At-Arrival Host Transcriptome on Bovine Respiratory Disease Incidence during Backgrounding	Stocker	Incidence (morbidity), Mortality, Average Daily Weight Gain, and associated economic costs.	Cattle Breeds: N/A
Groves J., 2020	Details to Attend to When Managing High-Risk Cattle	Cow-Calf, Stocker, Feedlot	Morbidity, Mortality, Average Daily Gain (ADG), protective immunity, and cost of production (including seller discounts).	Cattle Breeds: N/A
Hall et al., 2020	Feeding selenium-biofortified alfalfa hay during the preconditioning period improves growth, carcass weight, and nasal microbial diversity of beef calves	Feedlot	Increased body weight, carcass weight, nasal microbial diversity from selenium-biofortified alfalfa	30 weaned calves, the entire cohort was Angus Bred(angus breeding.angus-cross)
Hay et al., 2014	Risk factors for bovine respiratory disease in Australian feedlot cattle: Use of a causal diagram-informed approach to estimate effects of animal mixing and movements before feedlot entry	Feedlot	Morbidity (50-day cumulative incidence of 17.6%) and Mortality (clustering of fatal cases within truckloads/pens).	Total Cattle: 35, 131 Angus: 56% Tropical Breeds/crosses: 16% British Breed crosses: 12% Hereford: 6% European Breed and crosses: 4% Shorthorn: 4% Murray Grey: 3%
Hay et al., 2016	Associations between animal characteristic and environmental risk factors and bovine respiratory disease in Australian feedlot cattle	Feedlot	Morbidity, Mortality, and Average Daily Gain (ADG) (linked to induction weight).	Total Cattle: 35, 131 Angus: 56% Tropical Breeds/crosses: 16% British Breed crosses: 12% Hereford: 6% European Breed and crosses: 4% Shorthorn: 4% Murray Grey: 3%. Refers to study from NBRDI.
Hay et al., 2016	Associations between prior management of cattle and risk of bovine respiratory disease in feedlot cattle	Feedlot	Mortality risk, morbidity, and weight gain (specifically improved performance in yard-weaned animals).	Cattle Breeds: N/A
Hay et al., 2016	Associations between feedlot management practices and bovine respiratory disease in Australian feedlot cattle	Feedlot	Morbidity (17.6% cumulative incidence), Mortality (clinical death), and references to growth rate and weight gain.	Cattle Breeds: N/A
Hay et al., 2016	Effects of exposure to Bovine viral diarrhoea virus 1 on risk of bovine respiratory disease in Australian feedlot cattle	Feedlot	Proportion of Mortality: BRD causes more than 50% of deaths in Australian feedlots.Diagnosis of Death: Necropsy samples used to confirm BRD-related mortality.	Cattle Breeds: N/A, Total Cattle: N/A
Hay et al., 2017	Population-level effects of risk factors for bovine respiratory disease in Australian feedlot cattle	Feedlot	Incidence (morbidity), Mortality, Average Daily Gain (ADG), and carcass quality.	Total Cattle: 35, 131 Angus: 56% Tropical Breeds/crosses: 16% British Breed crosses: 12% Hereford: 6% European Breed and crosses: 4% Shorthorn: 4% Murray Grey: 3%. Refers to NBRDI study.
Hayes et al., 2024	Genomic estimated breeding values for bovine respiratory disease resistance in Angus feedlot cattle	Feedlot	The study highlighted lost productivity through morbidity and mortality as key drivers for minimizing BRD.	Angus Steers: 100%, Total Cattle: 1,213
Hing et al., 2021	Animal Welfare Risks in Live Cattle Export from Australia to China by Sea	Beef and Dairy	Total Mortality: 292 cattle deaths across 37 voyages.Median Mortality: 0.14%.Mortality Risk Factors: Heat stress and injuries during transit or discharge.	Cattle Breeds: N/A, Total Cattle: 147,262
Horton et al., 2023	Comprehensive Outcomes Affected by Antimicrobial Metaphylaxis of Feedlot Calves at Medium-Risk for Bovine Respiratory Disease from a Randomized Controlled Trial	Feedlot	Total Mortality: 2.5% for pull-and-treat vs. 1.1% for metaphylaxis.Final Live Weight: Significantly greater for metaphylaxis cattle.Carcass Weight: Greater for metaphylaxis cattle per animal enrolled.Average Daily Gain (ADG): Increased by 0.06 kg for metaphylaxis cattle.Gain:Feed Ratio: Evaluated for both treatment groups.	Crossbred beed steers: 34.7%, Crossbred beef heifers: 65.3%, Total Cattle: 2,366
Johnson et al., 2023	An Evaluation of Temporal Distributions of High, Low, and Zero Cohort Morbidity of Cumulative First Treatment Bovine Respiratory Disease and Their Associations with Demographic, Health, and Performance Outcomes in US Feedlot Cattle	Feedlot	Total Death Loss: Ranged from 0% to 43.1% across cohorts; averaged 1.3%.Average Daily Gain (ADG): Zero-morbidity cohorts had the highest ADG at 1.66 kg/d; high-morbidity clusters had lower ADG.Railing Rate: Estimated at 1.8 to 13.6 cattle per 1000 received depending on morbidity cluster	Heifer: 66.1%, Steers: 33.9%, Total Cattle: 1,016,873
Kamel et al., 2024	Strategies for Bovine Respiratory Disease (BRD) Diagnosis and Prognosis: A Comprehensive Overview	Beef (Feedlot) and Dairy	Mortality, milk production, weight gain, Average Daily Gain (ADG), carcass quality, relapse rate, and labor costs.	Cattle Breed: N/A, Total Cattle: N/A
Lemon J. and McMenamy M., 2021	A Review of UK-Registered and Candidate Vaccines for Bovine Respiratory Disease	Beef and Dairy	Economic Loss: BRD estimated to cost the UK economy £80 million per annum through mortality and weight loss.Carcass Blemish: Vaccination/disease can lead to carcass scarring and reduced market price.	Cattle Breeds: Charolais, Simmental, Aberdeen Angus. Cattle Proportions: N/A, Total Cattle: N/A
Li et al., 2022	Applying multi-omics data to study the genetic background of bovine respiratory disease infection in feedlot crossbred cattle	Feedlot	Mortality, impaired growth, reduced carcass value, morbidity (reaching up to 80%), and overall economic loss.	Cattle Breeds: n/a, total cattle: 143
Loic Eyango Tabi et al., 2024	Harnessing uncertainty: A deep mechanistic approach for cautious diagnostic and forecast of Bovine Respiratory Disease	Feedlot	Fatal Pneumonia: Untreated BRD leads to fatal outcomes and rapid performance decline.Mortality Rates: Mechanistic modeling used to manage antibiotic usage and mortality.	Charolais: 78%, Limousine: 12%, Mixed Breeds: 10%, Total Cattle: 163
Lowie et al., 2021	Decision tree analysis for pathogen identification based on circumstantial factors in outbreaks of bovine respiratory disease in calves	Beef, Dairy, Mixed, Veal	Productivity Loss: BRD identified as a major cause of mortality and production loss.	Cattle Breeds: N/A, Total Cattle 201
Mahendran et al., 2023	Calf Health, Feeding and Social Behaviours within Groups Fed on Automatic Milk Feeders	Beef and Dairy	Mortality: 4 calves died during the initial small-group housing phase; no mortality while on automatic milk feeders.Average Daily Liveweight Gain (ADLG): 0.74 kg/d pre-weaning, 0.99 kg/d over weaning, and 1.05 kg/d post-weaning.	Holstein Friesian: 87.5%, Beef Crossbreed: 12.5%, Total Cattle: 32
Masset et al., 2020	Effectiveness of two intranasal vaccines for the control of bovine respiratory disease in newborn beef calves: A randomized non-inferiority multicentre field trial	Cow-Calf	The primary and secondary outcomes included calf mortality, morbidity events, and the specific treatments required (antibiotics or anti-inflammatories).	Charolais: 100%, Total Cattle: 935
Mijar et al., 2023	Impacts of commingling preconditioned and auction-derived beef calves on bovine respiratory disease related morbidity, mortality, and weight gain	Feedlot	Morbidity, Mortality, Average Daily Gain (ADG), and net profit (specifically a $14 per head increase for preconditioned calves).	Angus Crossbred: 50%, British breeds: 50% , Total Cattle: 500
Miller et al., 2016	Randomized, non-inferiority trial comparing a nitric oxide releasing solution with a macrolide antibiotic for control of bovine respiratory disease in beef feedlot calves at high-risk of developing respiratory tract disease	Feedlot	Average Daily Gain (ADG): 0.83 kg for NORS group vs. 0.76 kg for tilmicosin group.Mortality: 1.2% for NORS vs. 0.5% for tilmicosin.	Angus-cross: 100%, Total Cattle: 840
Murray et al., 2016	A retrospective epidemiological analysis of risk factors for a primary necropsy diagnosis of bovine respiratory disease	Beef and Dairy	Mortality (primary necropsy diagnosis), proportional mortality rate (PMR) (median 18.6%), and crude herd mortality rate.	Beef Type: 67.9%, Diary Type: 31%, Total Cattle 8,326
Murray et al., 2016	Evolving views on bovine respiratory disease: An appraisal of selected key pathogens – Part 1	Feedlot	Evolving views on bovine respiratory disease: An appraisal of selected key pathogens – Part 1	Cattle Breeds: N/A, Total Cattle: N/A
Murray et al., 2016	Evolving views on bovine respiratory disease: An appraisal of selected control measures – Part 2	Feedlot	Outcomes discussed included mortality risk, average daily gain (ADG), BRD chronicity rates, and overall health costs.	Cattle Breeds: N/A, Total Cattle: N/A
Neupane et al., 2019	House Flies (Musca domestica) Pose a Risk of Carriage and Transmission of Bacterial Pathogens Associated with Bovine Respiratory Disease (BRD)	Feedlot	General impact of disease on feedlot performance and associated economic importance.	Cattle Breeds: N/A, Total Cattle: N/A
Nobrega et al., 2021	Prevalence, Risk Factors, and Antimicrobial Resistance Profile of Respiratory Pathogens Isolated From Suckling Beef Calves to Reprocessing at the Feedlot: A Longitudinal Study	Cow-Calf, Feedlot	Morbidity and Mortality rates for feedlot cattle.	Cattle Breeds: N/A, Total Cattle: 660
O'Connor et al., 2013	A mixed treatment comparison meta-analysis of antibiotic treatments for bovine respiratory disease	feedlot	Compared antibiotic efficacy; supported best treatment strategies to reduce morbidity and mortality	Cattle Breeds: N/A,Total Cattle: N/A
Padalino et al., 2021	Factors Affecting the Development of Bovine Respiratory Disease: A Cross-Sectional Study in Beef Steers Shipped From France to Italy	Feedot	The research mentions mortality, costs of treatments, and production efficiency impairment.	Limousine Steers: 100%, Total Cattle 169
Pardon et al., 2020	Pathogen-specific risk factors in acute outbreaks of respiratory disease in calves	Beef, Dairy, Mixed	Outcomes discussed include mortality and the economic issue of antimicrobial use in different farming systems.	Diary : 22.7%, Mixed:45.3%, Beef: 32.0%, Total Herds: 128
Picault et al., 2022	Modelling the effects of antimicrobial metaphylaxis and pen size on bovine respiratory disease in high and low risk fattening cattle	Feedlot	Reduced BRD severity and mortality through metaphylaxis and optimal pen management	Cattle Breeds: N/A, Total Cattle: N/A
Pratelli et al., 2021	Bovine respiratory disease in beef calves supported long transport stress: An epidemiological study and strategies for control and prevention	Feedlot	Productivity Loss: BRD responsible for increased mortalities and reduced feed efficiency.Carcass Merit: BRD linked to lower carcass quality.	Limousine Beef Steers: 100%, Total Cattle: 231
Raboisson et al., 2016	Failure of Passive Immune Transfer in Calves: A Meta-Analysis on the Consequences and Assessment of the Economic Impact	Cow-Calf	Productivity markers discussed include mortality risk, average daily gain, and longevity.	Cattle Breeds: N/A
Regev-Shosani et al., 2013	Prophylactic nitric oxide treatment reduces incidence of bovine respiratory disease complex in beef cattle arriving at a feedlot	Feedlot	Economic Loss: Approximately $1 billion lost annually due to BRDc mortality and morbidity.Carcass Merit: Decreased yield grades and reductions in beef tenderness.	Crossbred Weaned Beef Calves: 100%, Total Calves: 82
Regev-Shosani et al., 2017	Non-inferiority of nitric oxide releasing intranasal spray compared to sub-therapeutic antibiotics to reduce incidence of undifferentiated fever and bovine respiratory disease complex in low to moderate risk beef cattle arriving at a commercial feedlot	Feedlot	Average Daily Weight Gain: 1.17 kg for NORS group vs. 1.18 kg for antibiotic group.Mortality: No significant difference in mortality in the first 35 days.	Mixed-breed weaned beed calves: 100%, Total Calves: 1,080
Rojas et al., 2022	Predicting Bovine Respiratory Disease Risk in Feedlot Cattle in the First 45 Days Post Arrival	Feedlot	This research focuses on BRD morbidity and the potential lost value from morbid animals compared to healthy ones.	Cattle Breeds: N/A
Salem et al., 2020	Global Transmission, Spatial Segregation, and Recombination Determine the Long-Term Evolution and Epidemiology of Bovine Coronaviruses	Cow-Calf	Economic Costs: Large costs attributed to mortality and impeded growth performances.	Cattle Breeds: N/A, Total Calves: 16
Sanguinetti et al., 2024	An Expert Consensus Study Regarding Management Practices to Prevent Infectious Mortality in Preweaned Beef Calves in Western Canada	Cow-Calf	Key outcomes are preweaning mortality, weaning weight, and the expected revenue from calf sales.	Cattle Breeds: N/A, Total Cattle: N/A
Santinello et al., 20223	Effects of vaccination timing and target pathogens on performances and antimicrobial use in long-transported Charolais beef cattle from France to Italy - A retrospective study	Feedlot	The paper explores slaughter age, carcase weight, average daily carcase gain, and mortality.	Charolais: 100%, Total Cattle: 60,726
Schaefer et al., 2012	The non-invasive and automated detection of bovine respiratory disease onset in receiver calves using infrared thermography	Feedlot	Earlier disease detection via infrared thermography improved timeliness of BRD treatment	Hereford x AngusL 100%, Total Cattle: 65
Schibrowski et al., 2018	Mycoplasma bovis and bovine respiratory disease: A risk factor study in Australian feeder cattle	Feedlot	The study addresses clinical disease and death as primary outcomes of interest.	Agnus: 56.2%, British cross: 12.1%, Hereford: 4.3%, Shorthorn:4.2%, Murray Grey:2.4%, Euro/EuroCross: 3.6%, Tropical Cross:17.2%, Total Cattle: 1354
Smith D., 2020	Risk factors for bovine respiratory disease in beef cattle	Cow-Calf, Stocker, Feedlot	The paper discusses pre-weaning death, reduced weaning weights, and morbidity in stocker operations.	Cattle Breeds: N/A, Total Cattle: 9,900
Smith K, et al., 2022	Determining relevant risk factors associated with mid- and late-feeding-stage bovine respiratory disease morbidity in cohorts of beef feedlot cattle	Feedlot	Outcomes include morbidity and mortality across different stages of the feeding phase.	Cattle Breeds: N/A, Total Cattle: 3,550
Smith K, et al., 2022	Risk factors for mid- and late-feeding-stage bovine respiratory morbidity and mortality based on individual animal treatments of beef feedlot cattle	Feedlot	This study specifically identifies factors influencing morbidity and mortality timing within the feedlot cycle.	Cattle Breeds: N/A, Total Cattle: 423,216 individual animal treament records
Snowder et al., 2005	Influence of breed, heterozygosity, and disease incidence on estimates of variance components of respiratory disease in preweaned beef calves	Cow-Calf	The analysis included calf mortality, death loss, weaning weights, and the effect of disease on weight gain.	Angus: 42.4%, hereford: 38.3%, Red Poll: 19.3%, Total Cattle: 110,412
Snowder et al., 2006	Bovine respiratory disease in feedlot cattle: Environmental, genetic, and economic factors	Feedlot	Outcomes include mortality, average daily gain (ADG), carcase weight, and slaughter age.	Angus: 11.7%, Braunvieh: 2.09%, Charolais: 10.4%, Gelbvieh: 9.1%, Hereford: 9.1%, Limousine: 2.4%, Pinzgauer: 1.9%, Red Poll: 2.13%, Simmental: 1.96%, MARC I : 16.42%, Marc II: 16.35%, 16.36%, Total Cattle: 18,112
Snowder G., 2009	Genetics, environment and bovine respiratory disease	Feedlot	The review mentions incidence rates, mortality, and improvements in health and production through immune selection	Cattle Breeds: N/A, Total Cattle: N/A
Sorin-Dupont et al., 2023	Modeling the effects of farming practices on bovine respiratory disease in a multi-batch cattle fattening farm	Feedlot	Lower pathogen spread through improved farming practices; better health outcomes in multi-batch farms	Cattle Breeds: N/A, Cattle Per Cohort: 200
Sweiger S. and Nichols M., 2010	Control Methods for Bovine Respiratory Disease in Stocker Cattle Author links open overlay panel	Stocker	This paper examines subclinical disease performance effects, overall profitability, and fatalities resulting from pathogen exposure.	Cattle Breeds: N/A, Total Cattle: N/A
Szasz et al., 2023	Comparative effectiveness of intranasal and parenteral vaccines for prevention of bovine respiratory disease in feedlot heifers	Feedlot	Total Death Loss: Less in heifers receiving combined vaccines vs. parenteral only.BRD Mortality: Tended to be less in combined vaccine groups.Growth and Carcass Traits: Evaluated and found unaffected by the specific vaccine treatments.	Angus-Cross Heifers: 100%, Total Cattle: 5,240
Tang M. and Lhermie G., 2023	Risk factors associated with calf mortality in Western Canadian cow-calf operations	Cow-Calf	This paper focused almost exclusively on pre-weaning mortality proportions and producer-reported causes of death.	Cattle Breeds: N/A, Total Cattle: 34,479 Females
Taylor et al., 2010	The epidemiology of bovine respiratory disease: What is the evidence for preventive measures?	Cow-Calf, Stocker, Feedlot	This study reviews morbidity, mortality, and ADG as affected by various processing and nutritional interventions.	Cattle Breeds: N/A, Total Cattle: 130 Herds
Taylor et al., 2010	The epidemiology of bovine respiratory disease: What is the evidence for predisposing factors?	Cow-Calf, Stocker, Feedlot	The text discusses morbidity, mortality, and reductions in ADG caused by disease and lung lesions.	Cattle Breeds: N/A, Total Cattle: N/A
Theurer et al., 2021	Bovine respiratory disease during the mid-portion of the feeding period: Observations of frequency, timing, and population from the field	Feedlot	Overall Mortality: 2.54% for high-performing cattle vs. 4.83% for high-risk cattle.Average Daily Gain (ADG): 1.54 kg/d for high-performing vs. 1.43 kg/d for high-risk.Gain:Feed (G:F): 0.1520 for high-performing vs. 0.1486 for high-risk.Carcass Traits: Hot carcass weight (384.4 kg), dressing percentage (64.31%), and quality grade (94.78% prime/choice).	Cattle Breeds: N/A, Total Cattle: N/A
Theurer et al., 2021	Bovine respiratory disease during the mid-portion of the feeding period: Observations from vaccination history, viral and bacterial prevalence, and rate of gain in feedlot cattle	Feedlot	Overall Mortality: 2.32% total mortality across the study population.BRD Mortality: 1.38% mortality specifically attributed to BRD.Rate of Gain: ADG evaluated by incidence of BRD; infected cattle had lower ADG through 30 days on feed.	Cattle Breeds in the Prospective Study: Angus, Charolais, Hereford. Total Cattle: 112
Uddin et al., 2023	Auction market placement and a rest stop during transportation affect the respiratory bacterial microbiota of beef cattle	Feedlot	This article addresses mortalities, reduced feed efficiency, and economic losses from transport stress.	Angus x Hereform/Simmental and Angus x Charolais: 100%, Total Cattle: 160 Steer Calves
Urban-Chimel R. and Grooms D. L., 2012	Prevention and Control of Bovine Respiratory Disease	Feedlot	Improved growth rates, reduced BRD cases via preconditioning, metaphylaxis, and vaccines	Cattle Breeds: Bruanvieh, Simmental, Friesan Holstein, Angus, Hereford, Charolais, Gelbvie, Limousine, Red Poll, Belgian Blue. Cattle Proportions; N/A, Total Cattle: N/A
Werid et al., 2023	Comparative Analysis of the Prevalence of Bovine Viral Diarrhea Virus in Cattle Populations Based on Detection Methods: A Systematic Review and Meta-Analysis	Beef and Dairy	Fatal Disease: BVDV linked to fatal mucosal disease.Productivity Impact: Pathogens cited for negative production effects.	Cattle Breeds: N/A, Total Cattle: N/A
Werid et al., 2024	Bovine Parainfluenza-3 Virus Detection Methods and Prevalence in Cattle: A Systematic Review and Meta-Analysis	Beef, Dairy, Others	This meta-analysis identifies reduced weight gain and decreased milk production as key productivity losses.	Cattle Breeds: N/A, Total Cattle: 27,419
White et al., 2012	Associations between the distance traveled from sale barns to commercial feedlots in the United States and overall performance, risk of respiratory disease, and cumulative mortality in feeder cattle during 1997 to 2009	Feedlot	The authors assessed cumulative mortality, BRD morbidity risk, average daily gain (ADG), and hot carcass weight (HCW	Cattle Breeds: N/A, Total Cattle: N/A
Wilkins et al., 2015	Evaluation of initial body weight and supplementation levels on health and performance of newly received stocker calves	Stocker	This study measured total weight gain, average daily gain (ADG), and morbidity (BRD incidence density). It noted that mortality was monitored, though the rate in this specific trial was 0%.	Cattle Breeds: N/A, Total Cattle 120
Wilson et al., 2017	BEEF SPECIES SYMPOSIUM: Best management practices for newly weaned calves for improved health and well-being	Stocker, Feedlot	The authors reviewed impacts on mortality, average daily gain (ADG), feed efficiency, carcass merit, and market value. The study also highlighted the effects of shrink (body weight loss) during transport.	Cattle Breeds: N/A, Total Cattle: 1,361
Wisnieski et al., 2021	Predictive modeling of bovine respiratory disease outcomes in feedlot cattle: A narrative review	Feedlot	The review lists morbidity, mortality, treatment response, relapse, and lower feed efficiency as predictable outcomes.	Cattle Breeds: N/A, Total Cattle: N/A
Wisnieski et al., 2022	Predictive Models for Weekly Cattle Mortality after Arrival at a Feeding Location Using Records, Weather, and Transport Data at Time of Purchase	Feedlot	Weekly Mortality: Random forest models predicted weekly all-cause mortality from Day 1 to Day 42.Economic Correlation: Each percentage increase in mortality adds approximately 1 USD/head in costs.	Cattle Breeds: N/A, Total Cattle: 860,545
Wolfger et al., 2015	Feeding behavior as an early predictor of bovine respiratory disease in North American feedlot systems	Feedlot	This research focused on morbidity (treatment rates) and listed growth performance as a factor that could be altered by pulling and examining healthy animals.	Mixed-bred Steers: 100%, Total Cattle: 213
Woolums A. and Berghaus R., 2013	Producer survey of herd-level risk factors for nursing beef calf respiratory disease	Cow-Calf	BRD Mortality: ≥1 calf died because of BRD in 46.4% of operations where BRD was detected.Economic Impact: Deaths attributable to BRD cost producers >$643 million in 2010.Pre-weaning Mortality: Death attributable to BRD for 16% of calves born alive that subsequently die.	Cattle Breeds: N/A, Total Cattle: N/A
Younes et al., 2024	Variation in Pen-Level Prevalence of BRD Bacterial Pathogens and Antimicrobial Resistance Following Feedlot Arrival in Beef Calves	Feedlot	The source tracks morbidity (BRD incidence) and total mortalities attributed to respiratory disease or other causes like bloat.	Cattle Breeds: N/A, Total Cattle: 1,599 steer calves
Young et al., 2023	Factors Affecting Antibody-Mediated Immune Response and Cellular-Mediated Immune Response in Weaned Brahman Calves	Cow-Calf	The paper evaluates growth efficiency, average daily gain, and body weight in relation to immune competence.	Brahman: 100%, Total Cattle: 112 calves
Zeineldin et al., 2019	Contribution of the Mucosal Microbiota to Bovine Respiratory Health	Feedlot	This review highlights morbidity, mortality, and general production loss linked to respiratory health.	Angus-cross: 125, Holstein: 190, Charolais: 135, Piedmontese: 22, Agus x Hereford: 14, Total Cattle: N/A, Breed Proportions:N/A
Zhang et al., 2019	Respiratory viruses identified in western Canadian beef cattle by metagenomic sequencing and their association with bovine respiratory disease	Feedlot	Identified viruses linked to BRD; insight into viral associations helps target prevention strategies	Cattle Breeds: N/A, Total Cattle: 116, Infect Cattle: 58, Control Cattle: 58
